# Supplementary material for: Felis Catus Optimization (FCO): A novel nature‑inspired metaheuristic algorithm
Source: PLoS One. 2026 Apr 15;21(4):e0341325. doi: 10.1371/journal.pone.0341325 (PMC13082733; doi:10.1371/journal.pone.0341325)
Supplement: S1 Data — (ZIP) [file pone.0341325.s004.zip]

Archive with 1,801 entries (1,777 files):
- FCO Codes/CEC2005/
- FCO Codes/CEC2005/Algorithms/
- FCO Codes/CEC2005/Algorithms/ChOA.m
- FCO Codes/CEC2005/Algorithms/CMAES.m
- FCO Codes/CEC2005/Algorithms/CMAR.m
- FCO Codes/CEC2005/Algorithms/COA.m
- FCO Codes/CEC2005/Algorithms/DE.m
- FCO Codes/CEC2005/Algorithms/EO.m
- FCO Codes/CEC2005/Algorithms/FCO.m
- FCO Codes/CEC2005/Algorithms/GWO.m
- FCO Codes/CEC2005/Algorithms/L_SHADE.m
- FCO Codes/CEC2005/Algorithms/MRFO.m
- FCO Codes/CEC2005/Algorithms/PSO.m
- FCO Codes/CEC2005/Algorithms/QIO.m
- FCO Codes/CEC2005/Algorithms/RSA.m
- FCO Codes/CEC2005/Algorithms/RUN.m
- FCO Codes/CEC2005/Algorithms/SCA.m
- FCO Codes/CEC2005/Algorithms/SCO.m
- FCO Codes/CEC2005/Algorithms/SSA.m
- FCO Codes/CEC2005/Algorithms/WOA.m
- FCO Codes/CEC2005/Benchmarks/
- FCO Codes/CEC2005/Benchmarks/benchmark_functions.m
- FCO Codes/CEC2005/Benchmarks/get_bounds.m
- FCO Codes/CEC2005/main.m
- FCO Codes/CEC2005/Results/
- FCO Codes/CEC2005/Results/CDPlots/
- FCO Codes/CEC2005/Results/CDPlots/CD_Diagram_CEC2005_alpha0.05.jpg
- FCO Codes/CEC2005/Results/ConvergencePlots 1/
- FCO Codes/CEC2005/Results/ConvergencePlots 1/Ackley_all_algorithms.png
- FCO Codes/CEC2005/Results/ConvergencePlots 1/Branin_all_algorithms.png
- FCO Codes/CEC2005/Results/ConvergencePlots 1/CF1_all_algorithms.png
- FCO Codes/CEC2005/Results/ConvergencePlots 1/CF2_all_algorithms.png
- FCO Codes/CEC2005/Results/ConvergencePlots 1/CF3_all_algorithms.png
- FCO Codes/CEC2005/Results/ConvergencePlots 1/CF4_all_algorithms.png
- FCO Codes/CEC2005/Results/ConvergencePlots 1/ExpandedGriewank_all_algorithms.png
- FCO Codes/CEC2005/Results/ConvergencePlots 1/GoldsteinPrice_all_algorithms.png
- FCO Codes/CEC2005/Results/ConvergencePlots 1/Hartmann_all_algorithms.png
- FCO Codes/CEC2005/Results/ConvergencePlots 1/Michalewicz_all_algorithms.png
- FCO Codes/CEC2005/Results/ConvergencePlots 1/Penalized1_all_algorithms.png
- FCO Codes/CEC2005/Results/ConvergencePlots 1/Penalized2_all_algorithms.png
- FCO Codes/CEC2005/Results/ConvergencePlots 1/Quartic_all_algorithms.png
- FCO Codes/CEC2005/Results/ConvergencePlots 1/Rastrigin_all_algorithms.png
- FCO Codes/CEC2005/Results/ConvergencePlots 1/Rosenbrock_all_algorithms.png
- FCO Codes/CEC2005/Results/ConvergencePlots 1/Schwefel112_all_algorithms.png
- FCO Codes/CEC2005/Results/ConvergencePlots 1/Schwefel2_all_algorithms.png
- FCO Codes/CEC2005/Results/ConvergencePlots 1/Schwefel222_all_algorithms.png
- FCO Codes/CEC2005/Results/ConvergencePlots 1/Shekel_all_algorithms.png
- FCO Codes/CEC2005/Results/ConvergencePlots 1/SixHumpCamel_all_algorithms.png
- FCO Codes/CEC2005/Results/ConvergencePlots 1/Sphere_all_algorithms.png
- FCO Codes/CEC2005/Results/ConvergencePlots 1/Step_all_algorithms.png
- FCO Codes/CEC2005/Results/ConvergencePlots/
- FCO Codes/CEC2005/Results/ConvergencePlots/Ackley_all_algorithms.png
- FCO Codes/CEC2005/Results/ConvergencePlots/Branin_all_algorithms.png
- FCO Codes/CEC2005/Results/ConvergencePlots/ExpandedGriewank_all_algorithms.png
- FCO Codes/CEC2005/Results/ConvergencePlots/Gear_all_algorithms.png
- FCO Codes/CEC2005/Results/ConvergencePlots/GoldsteinPrice_all_algorithms.png
- FCO Codes/CEC2005/Results/ConvergencePlots/New folder/
- FCO Codes/CEC2005/Results/ConvergencePlots/New folder/Ackley_all_algorithms.png
- FCO Codes/CEC2005/Results/ConvergencePlots/New folder/Branin_all_algorithms.png
- FCO Codes/CEC2005/Results/ConvergencePlots/New folder/CF1_all_algorithms.png
- FCO Codes/CEC2005/Results/ConvergencePlots/New folder/CF2_all_algorithms.png
- FCO Codes/CEC2005/Results/ConvergencePlots/New folder/CF3_all_algorithms.png
- FCO Codes/CEC2005/Results/ConvergencePlots/New folder/CF4_all_algorithms.png
- FCO Codes/CEC2005/Results/ConvergencePlots/New folder/ExpandedGriewank_all_algorithms.png
- FCO Codes/CEC2005/Results/ConvergencePlots/New folder/Gear_all_algorithms.png
- FCO Codes/CEC2005/Results/ConvergencePlots/New folder/GoldsteinPrice_all_algorithms.png
- FCO Codes/CEC2005/Results/ConvergencePlots/New folder/Hartmann_all_algorithms.png
- FCO Codes/CEC2005/Results/ConvergencePlots/New folder/Michalewicz_all_algorithms.png
- FCO Codes/CEC2005/Results/ConvergencePlots/New folder/Penalized1_all_algorithms.png
- FCO Codes/CEC2005/Results/ConvergencePlots/New folder/Penalized2_all_algorithms.png
- FCO Codes/CEC2005/Results/ConvergencePlots/New folder/Quartic_all_algorithms.png
- FCO Codes/CEC2005/Results/ConvergencePlots/New folder/Rastrigin_all_algorithms.png
- FCO Codes/CEC2005/Results/ConvergencePlots/New folder/Rosenbrock_all_algorithms.png
- FCO Codes/CEC2005/Results/ConvergencePlots/New folder/Schwefel112_all_algorithms.png
- FCO Codes/CEC2005/Results/ConvergencePlots/New folder/Schwefel2_all_algorithms.png
- FCO Codes/CEC2005/Results/ConvergencePlots/New folder/Schwefel221_all_algorithms.png
- FCO Codes/CEC2005/Results/ConvergencePlots/New folder/Schwefel222_all_algorithms.png
- FCO Codes/CEC2005/Results/ConvergencePlots/New folder/Shekel_all_algorithms.png
- FCO Codes/CEC2005/Results/ConvergencePlots/New folder/SixHumpCamel_all_algorithms.png
- FCO Codes/CEC2005/Results/ConvergencePlots/New folder/Sphere_all_algorithms.png
- FCO Codes/CEC2005/Results/ConvergencePlots/New folder/Step_all_algorithms.png
- FCO Codes/CEC2005/Results/ConvergencePlots/Penalized1_all_algorithms.png
- FCO Codes/CEC2005/Results/ConvergencePlots/Penalized2_all_algorithms.png
- FCO Codes/CEC2005/Results/ConvergencePlots/Quartic_all_algorithms.png
- FCO Codes/CEC2005/Results/ConvergencePlots/Rastrigin_all_algorithms.png
- FCO Codes/CEC2005/Results/ConvergencePlots/Rosenbrock_all_algorithms.png
- FCO Codes/CEC2005/Results/ConvergencePlots/Schwefel112_all_algorithms.png
- FCO Codes/CEC2005/Results/ConvergencePlots/Schwefel221_all_algorithms.png
- FCO Codes/CEC2005/Results/ConvergencePlots/Schwefel222_all_algorithms.png
- FCO Codes/CEC2005/Results/ConvergencePlots/Shekel_all_algorithms.png
- FCO Codes/CEC2005/Results/ConvergencePlots/SixHumpCamel_all_algorithms.png
- FCO Codes/CEC2005/Results/ConvergencePlots/Sphere_all_algorithms.png
- FCO Codes/CEC2005/Results/ConvergencePlots/Step_all_algorithms.png
- FCO Codes/CEC2005/Results_All.mat
- FCO Codes/CEC2005/Summary_Mean_Min_Std.txt
- FCO Codes/CEC2005/Summary_Table.txt
- FCO Codes/CEC2017/
- FCO Codes/CEC2017/algorithms/
- FCO Codes/CEC2017/algorithms/ChOA.m
- FCO Codes/CEC2017/algorithms/CMAES.m
- FCO Codes/CEC2017/algorithms/CMAR.m
- FCO Codes/CEC2017/algorithms/COA.m
- FCO Codes/CEC2017/algorithms/DE.m
- FCO Codes/CEC2017/algorithms/EO.m
- FCO Codes/CEC2017/algorithms/FCO.m
- FCO Codes/CEC2017/algorithms/GWO.m
- FCO Codes/CEC2017/algorithms/L_SHADE.m
- FCO Codes/CEC2017/algorithms/MRFO.m
- FCO Codes/CEC2017/algorithms/PSO.m
- FCO Codes/CEC2017/algorithms/QIO.m
- FCO Codes/CEC2017/algorithms/RSA.m
- FCO Codes/CEC2017/algorithms/RUN.m
- FCO Codes/CEC2017/algorithms/SCA.m
- FCO Codes/CEC2017/algorithms/SCO.m
- FCO Codes/CEC2017/algorithms/SSA.m
- FCO Codes/CEC2017/algorithms/WOA.m
- FCO Codes/CEC2017/cec17_func.cpp
- FCO Codes/CEC2017/cec17_func.mexw64
- FCO Codes/CEC2017/input_data/
- FCO Codes/CEC2017/input_data/M_1_D10.txt
- FCO Codes/CEC2017/input_data/M_1_D100.txt
- FCO Codes/CEC2017/input_data/M_1_D2.txt
- FCO Codes/CEC2017/input_data/M_1_D20.txt
- FCO Codes/CEC2017/input_data/M_1_D30.txt
- FCO Codes/CEC2017/input_data/M_1_D50.txt
- FCO Codes/CEC2017/input_data/M_10_D10.txt
- FCO Codes/CEC2017/input_data/M_10_D100.txt
- FCO Codes/CEC2017/input_data/M_10_D2.txt
- FCO Codes/CEC2017/input_data/M_10_D20.txt
- FCO Codes/CEC2017/input_data/M_10_D30.txt
- FCO Codes/CEC2017/input_data/M_10_D50.txt
- FCO Codes/CEC2017/input_data/M_11_D10.txt
- FCO Codes/CEC2017/input_data/M_11_D100.txt
- FCO Codes/CEC2017/input_data/M_11_D30.txt
- FCO Codes/CEC2017/input_data/M_11_D50.txt
- FCO Codes/CEC2017/input_data/M_12_D10.txt
- FCO Codes/CEC2017/input_data/M_12_D100.txt
- FCO Codes/CEC2017/input_data/M_12_D30.txt
- FCO Codes/CEC2017/input_data/M_12_D50.txt
- FCO Codes/CEC2017/input_data/M_13_D10.txt
- FCO Codes/CEC2017/input_data/M_13_D100.txt
- FCO Codes/CEC2017/input_data/M_13_D30.txt
- FCO Codes/CEC2017/input_data/M_13_D50.txt
- FCO Codes/CEC2017/input_data/M_14_D10.txt
- FCO Codes/CEC2017/input_data/M_14_D100.txt
- FCO Codes/CEC2017/input_data/M_14_D30.txt
- FCO Codes/CEC2017/input_data/M_14_D50.txt
- FCO Codes/CEC2017/input_data/M_15_D10.txt
- FCO Codes/CEC2017/input_data/M_15_D100.txt
- FCO Codes/CEC2017/input_data/M_15_D30.txt
- FCO Codes/CEC2017/input_data/M_15_D50.txt
- FCO Codes/CEC2017/input_data/M_16_D10.txt
- FCO Codes/CEC2017/input_data/M_16_D100.txt
- FCO Codes/CEC2017/input_data/M_16_D30.txt
- FCO Codes/CEC2017/input_data/M_16_D50.txt
- FCO Codes/CEC2017/input_data/M_17_D10.txt
- FCO Codes/CEC2017/input_data/M_17_D100.txt
- FCO Codes/CEC2017/input_data/M_17_D30.txt
- FCO Codes/CEC2017/input_data/M_17_D50.txt
- FCO Codes/CEC2017/input_data/M_18_D10.txt
- FCO Codes/CEC2017/input_data/M_18_D100.txt
- FCO Codes/CEC2017/input_data/M_18_D30.txt
- FCO Codes/CEC2017/input_data/M_18_D50.txt
- FCO Codes/CEC2017/input_data/M_19_D10.txt
- FCO Codes/CEC2017/input_data/M_19_D100.txt
- FCO Codes/CEC2017/input_data/M_19_D30.txt
- FCO Codes/CEC2017/input_data/M_19_D50.txt
- FCO Codes/CEC2017/input_data/M_2_D10.txt
- FCO Codes/CEC2017/input_data/M_2_D100.txt
- FCO Codes/CEC2017/input_data/M_2_D2.txt
- FCO Codes/CEC2017/input_data/M_2_D20.txt
- FCO Codes/CEC2017/input_data/M_2_D30.txt
- FCO Codes/CEC2017/input_data/M_2_D50.txt
- FCO Codes/CEC2017/input_data/M_20_D10.txt
- FCO Codes/CEC2017/input_data/M_20_D100.txt
- FCO Codes/CEC2017/input_data/M_20_D20.txt
- FCO Codes/CEC2017/input_data/M_20_D30.txt
- FCO Codes/CEC2017/input_data/M_20_D50.txt
- FCO Codes/CEC2017/input_data/M_21_D10.txt
- FCO Codes/CEC2017/input_data/M_21_D100.txt
- FCO Codes/CEC2017/input_data/M_21_D2.txt
- FCO Codes/CEC2017/input_data/M_21_D20.txt
- FCO Codes/CEC2017/input_data/M_21_D30.txt
- FCO Codes/CEC2017/input_data/M_21_D50.txt
- FCO Codes/CEC2017/input_data/M_22_D10.txt
- FCO Codes/CEC2017/input_data/M_22_D100.txt
- FCO Codes/CEC2017/input_data/M_22_D2.txt
- FCO Codes/CEC2017/input_data/M_22_D20.txt
- FCO Codes/CEC2017/input_data/M_22_D30.txt
- FCO Codes/CEC2017/input_data/M_22_D50.txt
- FCO Codes/CEC2017/input_data/M_23_D10.txt
- FCO Codes/CEC2017/input_data/M_23_D100.txt
- FCO Codes/CEC2017/input_data/M_23_D2.txt
- FCO Codes/CEC2017/input_data/M_23_D20.txt
- FCO Codes/CEC2017/input_data/M_23_D30.txt
- FCO Codes/CEC2017/input_data/M_23_D50.txt
- FCO Codes/CEC2017/input_data/M_24_D10.txt
- FCO Codes/CEC2017/input_data/M_24_D100.txt
- FCO Codes/CEC2017/input_data/M_24_D2.txt
- FCO Codes/CEC2017/input_data/M_24_D20.txt
- FCO Codes/CEC2017/input_data/M_24_D30.txt
- FCO Codes/CEC2017/input_data/M_24_D50.txt
- FCO Codes/CEC2017/input_data/M_25_D10.txt
- FCO Codes/CEC2017/input_data/M_25_D100.txt
- FCO Codes/CEC2017/input_data/M_25_D2.txt
- FCO Codes/CEC2017/input_data/M_25_D20.txt
- FCO Codes/CEC2017/input_data/M_25_D30.txt
- FCO Codes/CEC2017/input_data/M_25_D50.txt
- FCO Codes/CEC2017/input_data/M_26_D10.txt
- FCO Codes/CEC2017/input_data/M_26_D100.txt
- FCO Codes/CEC2017/input_data/M_26_D2.txt
- FCO Codes/CEC2017/input_data/M_26_D20.txt
- FCO Codes/CEC2017/input_data/M_26_D30.txt
- FCO Codes/CEC2017/input_data/M_26_D50.txt
- FCO Codes/CEC2017/input_data/M_27_D10.txt
- FCO Codes/CEC2017/input_data/M_27_D100.txt
- FCO Codes/CEC2017/input_data/M_27_D2.txt
- FCO Codes/CEC2017/input_data/M_27_D20.txt
- FCO Codes/CEC2017/input_data/M_27_D30.txt
- FCO Codes/CEC2017/input_data/M_27_D50.txt
- FCO Codes/CEC2017/input_data/M_28_D10.txt
- FCO Codes/CEC2017/input_data/M_28_D100.txt
- FCO Codes/CEC2017/input_data/M_28_D2.txt
- FCO Codes/CEC2017/input_data/M_28_D20.txt
- FCO Codes/CEC2017/input_data/M_28_D30.txt
- FCO Codes/CEC2017/input_data/M_28_D50.txt
- FCO Codes/CEC2017/input_data/M_29_D10.txt
- FCO Codes/CEC2017/input_data/M_29_D100.txt
- FCO Codes/CEC2017/input_data/M_29_D2.txt
- FCO Codes/CEC2017/input_data/M_29_D30.txt
- FCO Codes/CEC2017/input_data/M_29_D50.txt
- FCO Codes/CEC2017/input_data/M_3_D10.txt
- FCO Codes/CEC2017/input_data/M_3_D100.txt
- FCO Codes/CEC2017/input_data/M_3_D2.txt
- FCO Codes/CEC2017/input_data/M_3_D20.txt
- FCO Codes/CEC2017/input_data/M_3_D30.txt
- FCO Codes/CEC2017/input_data/M_3_D50.txt
- FCO Codes/CEC2017/input_data/M_30_D10.txt
- FCO Codes/CEC2017/input_data/M_30_D100.txt
- FCO Codes/CEC2017/input_data/M_30_D2.txt
- FCO Codes/CEC2017/input_data/M_30_D30.txt
- FCO Codes/CEC2017/input_data/M_30_D50.txt
- FCO Codes/CEC2017/input_data/M_4_D10.txt
- FCO Codes/CEC2017/input_data/M_4_D100.txt
- FCO Codes/CEC2017/input_data/M_4_D2.txt
- FCO Codes/CEC2017/input_data/M_4_D20.txt
- FCO Codes/CEC2017/input_data/M_4_D30.txt
- FCO Codes/CEC2017/input_data/M_4_D50.txt
- FCO Codes/CEC2017/input_data/M_5_D10.txt
- FCO Codes/CEC2017/input_data/M_5_D100.txt
- FCO Codes/CEC2017/input_data/M_5_D2.txt
- FCO Codes/CEC2017/input_data/M_5_D20.txt
- FCO Codes/CEC2017/input_data/M_5_D30.txt
- FCO Codes/CEC2017/input_data/M_5_D50.txt
- FCO Codes/CEC2017/input_data/M_6_D10.txt
- FCO Codes/CEC2017/input_data/M_6_D100.txt
- FCO Codes/CEC2017/input_data/M_6_D2.txt
- FCO Codes/CEC2017/input_data/M_6_D20.txt
- FCO Codes/CEC2017/input_data/M_6_D30.txt
- FCO Codes/CEC2017/input_data/M_6_D50.txt
- FCO Codes/CEC2017/input_data/M_7_D10.txt
- FCO Codes/CEC2017/input_data/M_7_D100.txt
- FCO Codes/CEC2017/input_data/M_7_D2.txt
- FCO Codes/CEC2017/input_data/M_7_D20.txt
- FCO Codes/CEC2017/input_data/M_7_D30.txt
- FCO Codes/CEC2017/input_data/M_7_D50.txt
- FCO Codes/CEC2017/input_data/M_8_D10.txt
- FCO Codes/CEC2017/input_data/M_8_D100.txt
- FCO Codes/CEC2017/input_data/M_8_D2.txt
- FCO Codes/CEC2017/input_data/M_8_D20.txt
- FCO Codes/CEC2017/input_data/M_8_D30.txt
- FCO Codes/CEC2017/input_data/M_8_D50.txt
- FCO Codes/CEC2017/input_data/M_9_D10.txt
- FCO Codes/CEC2017/input_data/M_9_D100.txt
- FCO Codes/CEC2017/input_data/M_9_D2.txt
- FCO Codes/CEC2017/input_data/M_9_D20.txt
- FCO Codes/CEC2017/input_data/M_9_D30.txt
- FCO Codes/CEC2017/input_data/M_9_D50.txt
- FCO Codes/CEC2017/input_data/shift_data_1.txt
- FCO Codes/CEC2017/input_data/shift_data_10.txt
- FCO Codes/CEC2017/input_data/shift_data_11.txt
- FCO Codes/CEC2017/input_data/shift_data_12.txt
- FCO Codes/CEC2017/input_data/shift_data_13.txt
- FCO Codes/CEC2017/input_data/shift_data_14.txt
- FCO Codes/CEC2017/input_data/shift_data_15.txt
- FCO Codes/CEC2017/input_data/shift_data_16.txt
- FCO Codes/CEC2017/input_data/shift_data_17.txt
- FCO Codes/CEC2017/input_data/shift_data_18.txt
- FCO Codes/CEC2017/input_data/shift_data_19.txt
- FCO Codes/CEC2017/input_data/shift_data_2.txt
- FCO Codes/CEC2017/input_data/shift_data_20.txt
- FCO Codes/CEC2017/input_data/shift_data_21.txt
- FCO Codes/CEC2017/input_data/shift_data_22.txt
- FCO Codes/CEC2017/input_data/shift_data_23.txt
- FCO Codes/CEC2017/input_data/shift_data_24.txt
- FCO Codes/CEC2017/input_data/shift_data_25.txt
- FCO Codes/CEC2017/input_data/shift_data_26.txt
- FCO Codes/CEC2017/input_data/shift_data_27.txt
- FCO Codes/CEC2017/input_data/shift_data_28.txt
- FCO Codes/CEC2017/input_data/shift_data_29.txt
[truncated: 1,501 more entries]
