# Supplementary material for: Felis Catus Optimization (FCO): A novel nature‑inspired metaheuristic algorithm
Source: PLoS One. 2026 Apr 15;21(4):e0341325. doi: 10.1371/journal.pone.0341325 (PMC13082733; doi:10.1371/journal.pone.0341325)
Supplement: S1 Data — (ZIP) [file pone.0341325.s004.zip › FCO Codes/CEC2005/Algorithms/ChOA.m]

%%%%%%%%%%%%%%%%%%%%%%%%%%%%%%%%%%%%%%%%%%%%%%%%%%%%%%%%%%%%%%%%%%%%%%%%%%%
% Cheetah Optimizer (ChOA)
% Paper: "The Cheetah Optimizer: A nature-inspired metaheuristic algorithm
%   [BestSol, BestCost, Conv, Div, Runtime] = ChOA(@fhd, dim, lb, ub, MaxIt)


function [BestSol,BestCost,Conv,Div,Runtime] = ChOA(fhd,dim,lb,ub,MaxIt)

tic;

% --- Scalar bounds to vector
if numel(lb)==1, lb = lb*ones(1,dim); end
if numel(ub)==1, ub = ub*ones(1,dim); end

% --- Parameters
pop = 80;                 % Population size (number of cheetahs)
Cmax = 2;                 % Initial chasing energy
Cmin = 0.2;               % Final energy
Conv = zeros(1,MaxIt);    % Convergence curve
Div  = zeros(1,MaxIt);    % Diversity metric (optional output)

% --- Initialize population
X = zeros(pop,dim);
for i = 1:pop
    X(i,:) = lb + rand(1,dim).*(ub-lb);
end
Fit = zeros(1,pop);
for i = 1:pop
    Fit(i) = fhd(X(i,:));
end

[BestCost,idx] = min(Fit);
BestSol = X(idx,:);

% --- Main optimization loop
for t = 1:MaxIt
    c = Cmax - t*((Cmax - Cmin)/MaxIt);  % Linearly decreasing coefficient

    for i = 1:pop
        r1 = rand(); 
        r2 = rand();
        v = r1*(BestSol - X(i,:)) + r2*(rand(1,dim)-0.5).*(ub-lb);
        newX = X(i,:) + c*v;

        % --- Bound handling (reflection)
        newX = max(newX, lb);
        newX = min(newX, ub);

        newFit = fhd(newX);

        % --- Greedy selection
        if newFit < Fit(i)
            X(i,:) = newX;
            Fit(i) = newFit;
        end

        % --- Global best update
        if Fit(i) < BestCost
            BestCost = Fit(i);
            BestSol = X(i,:);
        end
    end

    % Record convergence & diversity
    Conv(t) = BestCost;
    Div(t)  = std(Fit);

    % --- Optional display
    if mod(t,50)==0
        fprintf('Iter %d/%d | Best = %.4e\n', t, MaxIt, BestCost);
    end
end

Runtime = toc;
end
