# Supplementary material for: Felis Catus Optimization (FCO): A novel nature‑inspired metaheuristic algorithm
Source: PLoS One. 2026 Apr 15;21(4):e0341325. doi: 10.1371/journal.pone.0341325 (PMC13082733; doi:10.1371/journal.pone.0341325)
Supplement: S1 Data — (ZIP) [file pone.0341325.s004.zip › FCO Codes/CEC2005/Algorithms/CMAR.m]

% EBO-CMAR (Exploration�Exploitation Balanced Correlation Matrix Adaptive Ranking)

function [BestSol,BestCost,Convergence]=EBO_CMAR(fobj,dim,lb,ub,MaxIt)
Npop=80; 
alpha=0.9; 
p_c=0.5;
VarSize=[1 dim];
X=rand(Npop,dim).*(ub-lb)+lb;
for i=1:Npop, Fit(i)=fobj(X(i,:)); end
[~,idx]=min(Fit); Xbest=X(idx,:); fbest=Fit(idx);
Convergence=zeros(MaxIt,1);

for t=1:MaxIt
    MeanX=mean(X);
    [~,rank]=sort(Fit);
    Elite=X(rank(1:round(0.2*Npop)),:);
    CovMat=cov(Elite)+1e-12*eye(dim);
    for i=1:Npop
        if rand<p_c
            j=randi(size(Elite,1));
            x_mean=(Xbest+Elite(j,:)+MeanX)/3;
            Xnew(i,:)=mvnrnd(x_mean,alpha*CovMat);
        else
            k1=randi([1 Npop]); k2=randi([1 Npop]);
            Xnew(i,:)=X(i,:)+rand*(Elite(1,:)-X(i,:))+...
                       0.5*rand*(X(k1,:)-X(k2,:));
        end
    end
    Xnew=max(min(Xnew,ub),lb);

    for i=1:Npop
        fnew=fobj(Xnew(i,:));
        if fnew<Fit(i)
            Fit(i)=fnew; X(i,:)=Xnew(i,:);
        end
    end
    [fmin_c,idx]=min(Fit);
    if fmin_c<fbest, fbest=fmin_c; Xbest=X(idx,:); end
    Convergence(t)=fbest;
end
BestSol=Xbest; BestCost=fbest;
end

% Include get_bounds & benchmark_functions here �
% (same as CMAES_full.m definitions at the bottom)
