# Supplementary material for: Felis Catus Optimization (FCO): A novel nature‑inspired metaheuristic algorithm
Source: PLoS One. 2026 Apr 15;21(4):e0341325. doi: 10.1371/journal.pone.0341325 (PMC13082733; doi:10.1371/journal.pone.0341325)
Supplement: S1 Data — (ZIP) [file pone.0341325.s004.zip › FCO Codes/CEC2005/Algorithms/DE.m]

%Differential Evolution (DE/rand/1/bin)

function [BestSol,BestCost,Convergence]=DE1(fobj,dim,lb,ub,MaxIt)
NP=80; F=0.5; CR=0.9;
X=rand(NP,dim).*(ub-lb)+lb;
for i=1:NP, Fit(i)=fobj(X(i,:)); end
[BestCost,id]=min(Fit); BestSol=X(id,:);
Convergence=zeros(MaxIt,1);

for it=1:MaxIt
    for i=1:NP
        idx=randperm(NP,3);
        while any(idx==i), idx=randperm(NP,3); end
        a=X(idx(1),:); b=X(idx(2),:); c=X(idx(3),:);
        jrand=randi(dim);
        for j=1:dim
            if rand<CR || j==jrand
                V(j)=a(j)+F*(b(j)-c(j));
            else
                V(j)=X(i,j);
            end
        end
        V=max(min(V,ub),lb);
        fV=fobj(V);
        if fV<Fit(i)
            X(i,:)=V; Fit(i)=fV;
        end
    end
    [curBest,idx]=min(Fit);
    if curBest<BestCost, BestCost=curBest; BestSol=X(idx,:); end
    Convergence(it)=BestCost;
end
end
% get_bounds/benchmark_functions identical to CMAES_full.m
