# Supplementary material for: Felis Catus Optimization (FCO): A novel nature‑inspired metaheuristic algorithm
Source: PLoS One. 2026 Apr 15;21(4):e0341325. doi: 10.1371/journal.pone.0341325 (PMC13082733; doi:10.1371/journal.pone.0341325)
Supplement: S1 Data — (ZIP) [file pone.0341325.s004.zip › FCO Codes/CEC2005/Algorithms/EO.m]

% Equilibrium Optimizer (EO)

function [BestSol,BestCost,Convergence]=EO1(fobj,dim,lb,ub,MaxIt)
NP=80; V=rand(NP,dim).*(ub-lb)+lb; fit=zeros(NP,1);
for i=1:NP, fit(i)=fobj(V(i,:)); end
[BestCost,id]=min(fit); BestSol=V(id,:);
Convergence=zeros(MaxIt,1);
a1=2; a2=1; GP=0.5;

for it=1:MaxIt
    t=it/MaxIt;
    Ceq=BestSol; 
    for i=1:NP
        r1=rand; r2=rand; F=randn;
        GCP=rand<GP;
        lambda=r1; r=rand;
        Fg=a1*sign(r-0.5)*(exp(-lambda*t)-1);
        G0=a2*(Ceq - lambda*V(i,:));
        G=G0.*Fg;
        Vnew=Ceq + (V(i,:)-Ceq).*F + (G.*(1-GCP)+(GCP*rand(1,dim)));
        Vnew=max(min(Vnew,ub),lb);
        fnew=fobj(Vnew);
        if fnew<fit(i)
            V(i,:)=Vnew; fit(i)=fnew;
        end
    end
    [curBest,idx]=min(fit);
    if curBest<BestCost, BestCost=curBest; BestSol=V(idx,:); end
    Convergence(it)=BestCost;
end
end

% get_bounds / benchmark_functions same as CMAES_full.m
