# Supplementary material for: Felis Catus Optimization (FCO): A novel nature‑inspired metaheuristic algorithm
Source: PLoS One. 2026 Apr 15;21(4):e0341325. doi: 10.1371/journal.pone.0341325 (PMC13082733; doi:10.1371/journal.pone.0341325)
Supplement: S1 Data — (ZIP) [file pone.0341325.s004.zip › FCO Codes/CEC2005/Algorithms/MRFO.m]

%Manta Ray Foraging Optimization (MRFO)

function [BestSol, BestCost, Convergence] = MRFO1(fobj, dim, lb, ub, MaxIt)

if numel(lb) == 1     % ---- bound-safe vectorization ----
    lb = lb * ones(1, dim);
    ub = ub * ones(1, dim);
end

N = 80;                                   % population size
X = rand(N, dim) .* (ub - lb) + lb;       % initialization
Fit = zeros(1, N);
for i = 1:N
    Fit(i) = fobj(X(i,:));
end
[BestCost, idx] = min(Fit);
BestSol = X(idx,:);
Convergence = zeros(MaxIt, 1);

for t = 1:MaxIt
    beta = 2 * exp(-((4 * t / MaxIt)^2));   % control parameter
    
    for i = 1:N
        r1 = rand; 
        r2 = rand;
        
        if r1 < 0.5    % ---- chain foraging ----
            k = randi(N);
            Xnew = X(i,:) + r1.*(BestSol - X(i,:)) + r2.*(X(k,:) - X(i,:));
            
        elseif r1 < 0.8    % ---- cyclone foraging ----
            spiral = beta.*(BestSol - X(i,:)) + ...
                     r1.*(BestSol - mean(X)) .* cos(2*pi*r2);
            Xnew = X(i,:) + spiral;
            
        else    % ---- somersault foraging ----
            c1 = 2; c2 = 2;
            meanPos = mean(X);
            Xnew = X(i,:) + ...
                   c1.*(rand(1,dim)-0.5).*(BestSol - meanPos) + ...
                   c2.*(rand(1,dim)-0.5).*(meanPos - X(i,:));
        end
        
        % ---- Bound-Safe update ----
        Xnew = max(min(Xnew, ub), lb);
        fnew = fobj(Xnew);
        
        % ---- Greedy selection ----
        if fnew < Fit(i)
            X(i,:) = Xnew; 
            Fit(i) = fnew;
        end
    end
    
    % ---- Global update ----
    [currentBest, idx] = min(Fit);
    if currentBest < BestCost
        BestCost = currentBest;
        BestSol = X(idx,:);
    end
    
    Convergence(t) = BestCost;
end
end
%====================================================================
% Benchmarks & H/B interface same as CMAES_full.m
%====================================================================
