# Supplementary material for: Felis Catus Optimization (FCO): A novel nature‑inspired metaheuristic algorithm
Source: PLoS One. 2026 Apr 15;21(4):e0341325. doi: 10.1371/journal.pone.0341325 (PMC13082733; doi:10.1371/journal.pone.0341325)
Supplement: S1 Data — (ZIP) [file pone.0341325.s004.zip › FCO Codes/CEC2005/Algorithms/PSO.m]

function [BestSol,BestCost,Convergence]=PSO1(fobj,dim,lb,ub,MaxIt)
nPop=80;
c1=2; c2=2; w_max=0.9; w_min=0.4;
Vmax=0.2*(ub-lb);
X=rand(nPop,dim).*(ub-lb)+lb;
V=zeros(nPop,dim);
for i=1:nPop, f(i)=fobj(X(i,:)); end
Pbest=X; PbestCost=f;
[BestCost,id]=min(PbestCost); BestSol=Pbest(id,:);
Convergence=zeros(MaxIt,1);

for it=1:MaxIt
    w=w_max - ((w_max-w_min)*it/MaxIt);
    for i=1:nPop
        V(i,:)=w*V(i,:) + c1*rand(1,dim).*(Pbest(i,:)-X(i,:)) ...
                          + c2*rand(1,dim).*(BestSol-X(i,:));
        V(i,:)=max(min(V(i,:),Vmax),-Vmax);
        X(i,:)=X(i,:)+V(i,:);
        X(i,:)=max(min(X(i,:),ub),lb);
        fnew=fobj(X(i,:));
        if fnew<PbestCost(i)
            Pbest(i,:)=X(i,:); PbestCost(i)=fnew;
        end
    end
    [newBest,idx]=min(PbestCost);
    if newBest<BestCost
        BestCost=newBest; BestSol=Pbest(idx,:);
    end
    Convergence(it)=BestCost;
end
end
