# Supplementary material for: Felis Catus Optimization (FCO): A novel nature‑inspired metaheuristic algorithm
Source: PLoS One. 2026 Apr 15;21(4):e0341325. doi: 10.1371/journal.pone.0341325 (PMC13082733; doi:10.1371/journal.pone.0341325)
Supplement: S1 Data — (ZIP) [file pone.0341325.s004.zip › FCO Codes/CEC2005/Algorithms/RSA.m]

function [BestSol, BestCost, Conv] = RSA(CostFunc, dim, lb, ub, MaxIt)
% ================================================================
% Reptile Search Algorithm (RSA)

% ================================================================

N = 80;
X = lb + rand(N,dim).*(ub-lb);
fit = inf(N,1);

for i=1:N
    fit(i) = CostFunc(X(i,:));
end

[BestCost,idx] = min(fit);
BestSol = X(idx,:);
Conv = zeros(MaxIt,1);

alpha = 3; beta = 0.8;

for t = 1:MaxIt
    QF = exp(-(4*t/MaxIt)^2);      % adaptive motion factor
    for i=1:N
        r1 = rand(); r2 = rand();
        if r1 >= 0.5
            % Encircling Prey phase
            Xnew = BestSol - alpha*abs(randn(1,dim)).*(QF*(BestSol - X(i,:)));
        else
            % Hunting Prey phase
            Xnew = BestSol + beta*(rand(1,dim)-0.5).*abs(QF*BestSol - X(i,:));
        end
        
        Xnew = max(min(Xnew,ub),lb);

        fnew = CostFunc(Xnew);
        if fnew < fit(i)
            fit(i) = fnew;
            X(i,:) = Xnew;
            if fnew < BestCost
                BestCost = fnew;
                BestSol = Xnew;
            end
        end
    end
    Conv(t) = BestCost;
end
end
