# Supplementary material for: Felis Catus Optimization (FCO): A novel nature‑inspired metaheuristic algorithm
Source: PLoS One. 2026 Apr 15;21(4):e0341325. doi: 10.1371/journal.pone.0341325 (PMC13082733; doi:10.1371/journal.pone.0341325)
Supplement: S1 Data — (ZIP) [file pone.0341325.s004.zip › FCO Codes/CEC2005/Algorithms/RUN.m]

% Runge�Kutta Optimization Algorithm (RUN) 

function [BestSol, BestCost, Convergence] = RUN1(fobj, dim, lb, ub, MaxIt)

    %--- Bound?vectorization (fixes Index errors) ---
    if numel(lb)==1
        lb = lb * ones(1, dim);
        ub = ub * ones(1, dim);
    end

    PopSize = 80;
    beta = 1.5;            % step weighting (RUN original)
    F    = 2;              % exploration coefficient
    p_mut = 0.3;           % mutation probability

    %--- Initialization ---
    X = rand(PopSize, dim).*(ub - lb) + lb;
    Fit = zeros(1, PopSize);
    for i = 1:PopSize
        Fit(i) = fobj(X(i,:));
    end
    [BestCost, idx] = min(Fit);
    BestSol = X(idx,:);
    Convergence = zeros(MaxIt,1);

    %--- Main Loop ---
    for it = 1:MaxIt
        for i = 1:PopSize
            A = randperm(PopSize,3);
            Xr1 = X(A(1),:);
            Xr2 = X(A(2),:);
            Xr3 = X(A(3),:);
            MeanX = mean(X);

            r1 = rand; r2 = rand;

            % Runge�Kutta inspired update
            K1 = X(i,:) + r1*(Xr1 - Xr2) + F*r2*(BestSol - X(i,:));
            K2 = X(i,:) + r1*(Xr2 - Xr3) + F*r2*(MeanX  - X(i,:));
            Y  = 0.5*(K1 + K2);

            % Random single?dimension mutation
            if rand < p_mut
                j = randi(dim);
                Y(j) = lb(j) + rand*(ub(j) - lb(j));
            end

            % Bound control
            Y = max(min(Y, ub), lb);

            fY = fobj(Y);
            if fY < Fit(i)
                X(i,:) = Y;
                Fit(i) = fY;
            end
        end

        [fmin_c, idx] = min(Fit);
        if fmin_c < BestCost
            BestCost = fmin_c;
            BestSol  = X(idx,:);
        end
        Convergence(it) = BestCost;
    end
end
