# Supplementary material for: Felis Catus Optimization (FCO): A novel nature‑inspired metaheuristic algorithm
Source: PLoS One. 2026 Apr 15;21(4):e0341325. doi: 10.1371/journal.pone.0341325 (PMC13082733; doi:10.1371/journal.pone.0341325)
Supplement: S1 Data — (ZIP) [file pone.0341325.s004.zip › FCO Codes/CEC2005/Algorithms/SCA.m]

function [BestSol, BestCost, Conv] = SCA(CostFunc, dim, lb, ub, MaxIt)
% ================================================================
% Sine Cosine Algorithm (SCA)

% ================================================================
N = 80;              
X = lb + rand(N,dim).*(ub-lb);

fit = inf(N,1);
for i=1:N
    fit(i) = CostFunc(X(i,:));
end

[BestCost,idx] = min(fit);
BestSol = X(idx,:);
Conv = zeros(MaxIt,1);

for t = 1:MaxIt
    r1 = 2 - 2*t/MaxIt;
    for i=1:N
        r2 = 2*pi*rand;
        r3 = 2*rand;
        r4 = rand;
        if r4 < 0.5
            X(i,:) = X(i,:) + r1*sin(r2)*abs(r3*BestSol - X(i,:));
        else
            X(i,:) = X(i,:) + r1*cos(r2)*abs(r3*BestSol - X(i,:));
        end
        X(i,:) = max(min(X(i,:),ub),lb);
        f = CostFunc(X(i,:));
        if f < fit(i)
            fit(i) = f;
            if f < BestCost
                BestCost = f;
                BestSol = X(i,:);
            end
        end
    end
    Conv(t) = BestCost;
end
end
