# Supplementary material for: Felis Catus Optimization (FCO): A novel nature‑inspired metaheuristic algorithm
Source: PLoS One. 2026 Apr 15;21(4):e0341325. doi: 10.1371/journal.pone.0341325 (PMC13082733; doi:10.1371/journal.pone.0341325)
Supplement: S1 Data — (ZIP) [file pone.0341325.s004.zip › FCO Codes/CEC2005/Algorithms/SCO.m]

function [BestSol, BestCost, Conv] = SCO(CostFunc, dim, lb, ub, MaxIt)
% ================================================================
% Sand Cat Optimizer (SCO)

% ================================================================

N = 80;                         % number of sand cats (population)
X = lb + rand(N, dim).*(ub - lb);
fit = inf(N,1);

for i=1:N
    fit(i) = CostFunc(X(i,:));
end

[BestCost, idx] = min(fit);
BestSol = X(idx,:);
Conv = zeros(MaxIt,1);

% Parameters of SCO
SR_max = 2;   % initial sensing radius
SR_min = 0.001;  % final sensing radius
beta = 2;     % exploitation factor

for t = 1:MaxIt
    % Sensing radius decreases exponentially
    SR = SR_max * exp(- (4 * t / MaxIt));
    
    for i = 1:N
        % Eq. (1) switching between exploration and exploitation
        R = rand;  
        if R < 0.5
            % ---------- Exploration phase ----------
            % Random angle direction + sensing radius multiplier
            theta = rand * 2 * pi;
            Xnew = X(i,:) + SR * (rand(1,dim) .* cos(theta)) .* ((ub-lb)/2);
        else
            % ---------- Exploitation phase ----------
            % Move around prey (best solution)
            epsilon = rand(1,dim);
            Xnew = BestSol + beta * epsilon .* (BestSol - X(i,:));
        end
        
        % Boundary control
        Xnew = max(min(Xnew, ub), lb);

        % Fitness evaluation
        fnew = CostFunc(Xnew);
        if fnew < fit(i)
            fit(i) = fnew;
            X(i,:) = Xnew;
            if fnew < BestCost
                BestCost = fnew;
                BestSol = Xnew;
            end
        end
    end
    
    Conv(t) = BestCost;
    
    % Optional: dynamic adaptation of beta (spiral deep search)
    beta = 2 - 2*(t/MaxIt);  % gradually decreases over time
end
end
