# Supplementary material for: Felis Catus Optimization (FCO): A novel nature‑inspired metaheuristic algorithm
Source: PLoS One. 2026 Apr 15;21(4):e0341325. doi: 10.1371/journal.pone.0341325 (PMC13082733; doi:10.1371/journal.pone.0341325)
Supplement: S1 Data — (ZIP) [file pone.0341325.s004.zip › FCO Codes/CEC2005/Algorithms/WOA.m]

% Whale Optimization Algorithm (WOA)

function [BestSol,BestCost,Convergence]=WOA1(fobj,dim,lb,ub,MaxIt)
N=80; X=rand(N,dim).*(ub-lb)+lb;
for i=1:N, Fit(i)=fobj(X(i,:)); end
[BestCost,idx]=min(Fit); BestSol=X(idx,:);
Convergence=zeros(MaxIt,1);

for it=1:MaxIt
    a=2 - it*(2/MaxIt);
    for i=1:N
        r1=rand; r2=rand;
        A=2*a*r1 - a; C=2*r2;
        p=rand; l=-1+2*rand;
        if p<0.5
            if abs(A)>=1
                rand_lead=X(randi([1 N]),:);
                D=abs(C*rand_lead - X(i,:));
                X(i,:)=rand_lead - A.*D;
            else
                D=abs(C*BestSol - X(i,:));
                X(i,:)=BestSol - A.*D;
            end
        else
            D=abs(BestSol - X(i,:));
            X(i,:)=D.*exp(0.75*l).*cos(2*pi*l)+BestSol;
        end
    end
    X=max(min(X,ub),lb);
    for i=1:N
        f=fobj(X(i,:));
        if f<Fit(i), Fit(i)=f; end
    end
    [bestF,idx]=min(Fit);
    if bestF<BestCost, BestCost=bestF; BestSol=X(idx,:); end
    Convergence(it)=BestCost;
end
end

% get_bounds / benchmark_functions identical to CMAES_full.m
