# Supplementary material for: Felis Catus Optimization (FCO): A novel nature‑inspired metaheuristic algorithm
Source: PLoS One. 2026 Apr 15;21(4):e0341325. doi: 10.1371/journal.pone.0341325 (PMC13082733; doi:10.1371/journal.pone.0341325)
Supplement: S1 Data — (ZIP) [file pone.0341325.s004.zip › FCO Codes/CEC2005/Benchmarks/benchmark_functions.m]

function z = benchmark_functions(x, func_name)
dim=30;
switch lower(func_name)
    case 'sphere'
        z = sum(x.^2);
    case 'rastrigin'
        z = sum(x.^2 - 10*cos(2*pi*x) + 10);
    case 'schwefel112'
        D=length(x);
        f=0;
        for i=1:D
            f=f+(sum(x(1:i)))^2;
        end
        z=f;
    case 'rosenbrock'
        z = sum(100*(x(2:end)-x(1:end-1).^2).^2 + (x(1:end-1)-1).^2);
    case 'step'
        z = sum(floor(x + 0.5).^2);
        
         case 'zakharov'
            i = 1:dim;
            z = sum(x.^2) + (sum(0.5*i.*x)).^2 + (sum(0.5*i.*x)).^4;
       
        case 'quartic'
            i = 1:dim;
            z = sum(i.*(x.^4)) + rand();
        case 'schwefel222'
            z = sum(abs(x)) + prod(abs(x));
        case 'schwefel221'
            z = max(abs(x));
%         case 'rastrigin'
%             z = 10*dim + sum(x.^2 - 10*cos(2*pi*x));
        case 'ackley'
            z = -20*exp(-0.2*sqrt(mean(x.^2))) - exp(mean(cos(2*pi*x))) + 20 + exp(1);
        case 'griewank'
            z = sum(x.^2)/4000 - prod(cos(x./sqrt(1:dim))) + 1;
        case 'schwefel'
            z = 418.9829*dim - sum(x.*sin(sqrt(abs(x))));
        case 'weierstrass'
            a = 0.5; b = 3; kmax = 20;
            sum1 = 0; sum2 = 0;
            for i=1:dim
                for k=0:kmax
                    sum1 = sum1 + a^k*cos(2*pi*b^k*(x(i)+0.5));
                end
            end
            for k=0:kmax
                sum2 = sum2 + a^k*cos(pi*b^k);
            end
            z = sum1 - dim*sum2;
        case 'penalized1'
    y = 1 + (x + 1)/4;
    term1 = pi/dim * (10*sin(pi*y(1))^2 + ...
            sum((y(1:end-1)-1).^2 .* (1 + 10*sin(pi*y(2:end)).^2)) + ...
            (y(end)-1)^2);

    u_val = arrayfun(@(xi) ...
        100*((xi - 10)^4)*(xi > 10) + ...
        100*((-xi - 10)^4)*(xi < -10), x);

    term2 = sum(u_val);
    z = term1 + term2;
    
       case 'penalized2'
    term1 = 0.1 * (sin(3*pi*x(1))^2 + ...
            sum((x(1:end-1)-1).^2 .* (1 + sin(3*pi*x(2:end)).^2)) + ...
            (x(end)-1)^2);

    % ????? ???? ???? u ???? ?? ???? x
    u_val = arrayfun(@(xi) ...
        100*((xi - 5)^4)*(xi > 5) + ...
        100*((-xi - 5)^4)*(xi < -5), x);

    term2 = sum(u_val);
    z = term1 + term2;
    
        case 'michalewicz'
            m = 10;
            i = 1:dim;
            z = -sum(sin(x).*sin(i.*x.^2/pi).^(2*m));
            
        case 'expandedgriewank'
            z = 0;
            for i=1:(dim-1)
                z = z + (x(i)^2 + x(i+1)^2)/4000 - cos(x(i))*cos(x(i+1)/sqrt(i)) + 1;
            end
 
        case 'schwefel226'
            z = 418.9829*dim - sum(x.*sin(sqrt(abs(x))));
        case 'alpine1'
            z = sum(abs(x.*sin(x) + 0.1*x));
        case 'xinSheyang'
            z = sum(x.^2)^(1/4)*(sin(50*sum(x.^2)^(1/10))^2 + 1);
        case 'perm'
            beta = 10;
            sumperm = 0;
            for j = 1:dim
                sumperm = sumperm + sum((j.^beta + beta.*x).^2);
            end
            z = sumperm;
        case 'salomon'
            z = 1 - cos(2*pi*sqrt(sum(x.^2))) + 0.1*sqrt(sum(x.^2));
        case 'styblinskitang'
            z = 0.5*sum(x.^4 - 16*x.^2 + 5*x);
        case 'dixonprice'
            i = 2:dim;
            z = (x(1)-1)^2 + sum(i.*(2*x(i).^2 - x(i-1)).^2);
       
  case 'shekel'
%       dim = 4;
%         m = 10;
%         a = [...
%             9.0,  9.0,  9.0,  9.0; 
%             3.0,  3.0,  3.0,  3.0; 
%             6.0,  6.0,  6.0,  6.0; 
%             4.0,  4.0,  4.0,  4.0;
%             8.0,  8.0,  8.0,  8.0;
%             1.0,  1.0,  1.0,  1.0;
%             2.0,  2.0,  2.0,  2.0;
%             5.0,  5.0,  5.0,  5.0;
%             7.0,  7.0,  7.0,  7.0;
%             0.5,  0.5,  0.5,  0.5]';
      dim = 2;
        m = 10;
        a = [...
            9.0,  9.0; 
            3.0,  3.0; 
            6.0,  6.0; 
            4.0,  4.0;
            8.0,  8.0;
            1.0,  1.0;
            2.0,  2.0;
            5.0,  5.0;
            7.0,  7.0;
            0.5,  0.5]';
        c = 0.1 * ones(m, 1);
        sum_ = 0;
        for i = 1:m
            sum_ = sum_ + 1 / (c(i) + sum((x(:) - a(:,i)).^2));
        end
        z =1/( (1/500)+sum_);

    case 'sixhumpcamel'
        dim = 2;
        x1 = x(1); x2 = x(2);
        z = (4 - 2.1*x1^2 + (x1^4)/3)*x1^2 + x1*x2 + (-4 + 4*x2^2)*x2^2;

    case 'branin'
        dim = 2;
        x1 = x(1); x2 = x(2);
        a = 1; b = 5.1/(4*pi^2); c = 5/pi; r = 6; s = 10; t = 1/(8*pi);
        z = a*(x2 - b*x1^2 + c*x1 - r)^2 + s*(1 - t)*cos(x1) + s;

    case 'goldsteinprice'
        dim = 2;
        x1 = x(1); x2 = x(2);
        part1 = 1 + (x1 + x2 + 1)^2 * ...
                (19 - 14*x1 + 3*x1^2 - 14*x2 + 6*x1*x2 + 3*x2^2);
        part2 = 30 + (2*x1 - 3*x2)^2 * ...
                (18 - 32*x1 + 12*x1^2 + 48*x2 - 36*x1*x2 + 27*x2^2);
        z = part1 * part2;

    case 'hartmann'
        alpha = [1.0, 1.2, 3.0, 3.2];
        A = [10, 3, 17, 3.5, 1.7, 8;
             0.05, 10, 17, 0.1, 8, 14;
             3, 3.5, 1.7, 10, 17, 8;
             17, 8, 0.05, 10, 0.1, 14];
        P = 1e-4 * [1312, 1696, 5569, 124, 8283, 5886;
                    2329, 4135, 8307, 3736, 1004, 9991;
                    2348, 1451, 3522, 2883, 3047, 6650;
                    4047, 8828, 8732, 5743, 1091, 381];
        z = 0;
        for i = 1:4
            z = z - alpha(i) * exp(-sum(A(i,:) .* (x - P(i,:)).^2));
        end

    case 'eggholder'
        x1 = x(1); x2 = x(2);
        z = -(x2 + 47) * sin(sqrt(abs(x2 + x1/2 + 47))) ...
            - x1 * sin(sqrt(abs(x1 - (x2 + 47))));

    case 'levy'
        w = 1 + (x - 1) / 4;
        term1 = sin(pi * w(1))^2;
        term3 = (w(end) - 1)^2 * (1 + sin(2 * pi * w(end))^2);
        sum_term = sum((w(1:end-1) - 1).^2 .* (1 + 10 * sin(pi * w(1:end-1) + 1).^2));
        z = term1 + sum_term + term3;   
        
       case 'gear' 
           a = [0.1957, 0.1947, 0.1735, 0.1600, 0.0844, ...
         0.0627, 0.0456, 0.0342, 0.0323, 0.0235, 0.0246];

    b = 1 ./ [0.25, 0.5, 1, 2, 4, 6, 8, 10, 12, 14, 16];

    z = 0;
    for i = 1:11
        num = x(1) * (b(i)^2 + b(i)*x(2));
        den = b(i)^2 + b(i)*x(3) + x(4);
        z = z + (a(i) - num / den)^2;
    end
        
    case 'cf1'
   D = numel(x);
    bias = (0:10:90); 
    %numbers of functions :
    N = 10;

 % Create an Offset for each function (all equal to example 5 here )
    for i = 1:N
        o(i,:) = 5 * ones(1, D);
    end

 % Equal weight for all 
    w = ones(1,N) / N;

% 
    z = 0;
    for i = 1:N
        fi = sum((x - o(i,:)).^2);  % Sphere function
        z = z + w(i) *(fi + bias(i));
    end

 % round to 10 digit
    z = round(z, 10);    
 
    
    
case 'cf2'
    D = numel(x);
    N = 10;

      lambda = 0.05 * ones(1, N);           
    w = 0.05 * ones(1, N);                
    bias = (0:10:90);                   

  
    for i = 1:N
        o(i,:) = 5 * ones(1, D);
    end

     z = 0;
    for i = 1:N
        xi = (x - o(i,:)) ./ lambda(i);  
       fi = sum(xi.^2)/4000 - prod(cos(xi ./ sqrt(1:D))) + 1;     
        z = z + w(i) * (fi + bias(i));
    end 
    z = round(z, 10);
    
    
    case 'cf3'
    D = numel(x);
    N = 10;

    
    lambda = ones(1, N);       
    sigma = ones(1, N);        
    w = 0.1 * ones(1, N);       
    bias = (0:10:90);         
  
    for i = 1:N
        o(i,:) = 5 * ones(1, D);
    end

    z = 0;
    for i = 1:N
        xi = (x - o(i,:)) ./ lambda(i);  
        fi = sum(xi.^2)/4000 - prod(cos(xi ./ sqrt(1:D))) + 1;
        z = z + w(i) * (fi + bias(i));   
    end
    z = round(z, 10);
    
    
    
case 'cf4'
    D = numel(x);
    cf_num = 10;

    % o fix for all function cec 2005 & mirjalili 2016
    o = [
         1,  1,  1,  1,  1,  1,  1,  1,  1,  1;
        -1, -1, -1, -1, -1, -1, -1, -1, -1, -1;
         2,  2,  2,  2,  2,  2,  2,  2,  2,  2;
        -2, -2, -2, -2, -2, -2, -2, -2, -2, -2;
         3,  3,  3,  3,  3,  3,  3,  3,  3,  3;
        -3, -3, -3, -3, -3, -3, -3, -3, -3, -3;
         4,  4,  4,  4,  4,  4,  4,  4,  4,  4;
        -4, -4, -4, -4, -4, -4, -4, -4, -4, -4;
         5,  5,  5,  5,  5,  5,  5,  5,  5,  5;
        -5, -5, -5, -5, -5, -5, -5, -5, -5, -5
    ];

    sigma = ones(1, cf_num);  % ??? 1
    lambda = [5/32, 5/32, 1, 1, 5.05, 5.05, 5/100, 5/100, 5/100, 5/100];
    bias = 100 * (0:(cf_num - 1));

    f = zeros(1, cf_num);
    for i = 1:cf_num
        xi = (x - o(i,:)) ./ lambda(i);
        switch i
%         switch i
           case {1,2}
%                 % Ackley
                f(i) = -20*exp(-0.2*sqrt(mean(xi.^2))) ...
                       - exp(mean(cos(2*pi*xi))) + 20 + exp(1);
            case {3,4}
                % Rastrigin
                f(i) = sum(xi.^2 - 10*cos(2*pi*xi) + 10);
            case {5,6}
                % Weierstrass
                a = 0.5; kmax = 20; b0 = 3;
                f(i) = sum(arrayfun(@(j) ...
                    sum(a.^[0:kmax] .* cos(2*pi*b0.^[0:kmax] .* (xi(j) + 0.5))), 1:D)) ...
                    - D * sum(a.^[0:kmax] .* cos(pi*b0.^[0:kmax]));
            case {7,8}
                % Griewank
                f(i) = sum(xi.^2)/4000 - prod(cos(xi./sqrt(1:D))) + 1;
            case {9,10}
                % Sphere
                f(i) = sum(xi.^2);
        end
    end
    w = zeros(1, cf_num);
    for i = 1:cf_num
        w(i) = exp(-sum((x - o(i,:)).^2) / (2 * D * sigma(i)^2));
    end
    w = w / sum(w);
    z = sum(w .* (f + bias));
    z = round(z, 10);


 
    
    otherwise
        error('Function not defined in benchmark_functions');
end
end
