# Supplementary material for: Felis Catus Optimization (FCO): A novel nature‑inspired metaheuristic algorithm
Source: PLoS One. 2026 Apr 15;21(4):e0341325. doi: 10.1371/journal.pone.0341325 (PMC13082733; doi:10.1371/journal.pone.0341325)
Supplement: S1 Data — (ZIP) [file pone.0341325.s004.zip › FCO Codes/CEC2005/Benchmarks/get_bounds.m]

function [lb, ub, dim] = get_bounds(func_name)
switch func_name
    
    
    
    
            case {'Sphere','Zakharov','Step', ...
               'Schwefel2','Ackley', ...
              'Griewank','Weierstrass', ...
               'ExpandedGriewank','Schwefel221','Schwefel112','Alpine1', ...
               'XinSheYang','Perm','Salomon','StyblinskiTang', ...
               'DixonPrice'}

            lb = -100; ub = 100; dim = 30;
            
        case {'Schwefel','Schwefel226'}
            lb = -10; ub = 10; dim = 30;
            
        case 'Michalewicz'
            lb = 0; ub = pi; dim = 30;
            
             case 'Rosenbrock'
               lb = -30; ub = 30; dim = 30;   
            
            
             case 'Quartic'
                  lb = -1.28; ub = 1.28; dim = 30;
            
            
             case 'Schwefel222'
                  lb = -10; ub = 10; dim = 30;
           
            
             case 'Rastrigin'
            lb = -5.12; ub = 5.12; dim = 30;
            
             case 'Penalized1'
                 lb = -50; ub = 50; dim = 30;
           
            
             case 'Penalized2'
             lb = -50; ub = 50; dim = 30;
 
    case 'Shekel'
        dim = 2;
        lb = zeros(1,2); ub = 10*ones(1,2); 

    case 'SixHumpCamel'
        dim = 2;
        lb = [-5, -5]; ub = [5, 5]; 

    case 'Branin'
        dim = 2;
        lb = [-5, -5]; ub = [5, 5]; 

    case 'GoldsteinPrice'
        dim = 2;
        lb = [-2, -2]; ub = [2, 2]; 

    case 'Hartmann'
        dim = 6;
        lb = zeros(1,6); ub = ones(1,6); 

    case 'Eggholder'
        lb = [-512, -512]; ub = [512, 512]; dim = 2;

    case 'Levy'
        dim = 30;
        lb = -10 * ones(1, dim); ub = 10 * ones(1, dim);          
          
          case 'Gear'
    lb = [-5, -5, -5,-5];
    ub = [5, 5, 5, 5];
    dim = 4;
             
                case {'CF1','CF3','CF4','CF2'}
    lb = [-5, -5, -5,-5,-5, -5, -5,-5,-5,-5];
    ub = [5, 5, 5, 5, 5, 5, 5, 5, 5, 5];
    dim = 10;        
                  
             
 
    otherwise
        error('Function not defined in get_bounds');
end
end
