# Supplementary material for: Felis Catus Optimization (FCO): A novel nature‑inspired metaheuristic algorithm
Source: PLoS One. 2026 Apr 15;21(4):e0341325. doi: 10.1371/journal.pone.0341325 (PMC13082733; doi:10.1371/journal.pone.0341325)
Supplement: S1 Data — (ZIP) [file pone.0341325.s004.zip › FCO Codes/CEC2005/main.m]

% Felis Catus Optimization (FCO)

% --------------------------------------------------------------
clc; clear; close all;
rng(42, 'twister');              % fixed random seed for reproducibility

format long g;                   % high precision for numeric prints

disp('Random seed fixed at 42 (Twister generator)');
addpath('Algorithms','Benchmarks');


% 
   algorithms = {'FCO','ChOA','CMAES','CMAR','COA','DE','EO','GWO','L_SHADE',...
              'MRFO','PSO','QIO','RSA','RUN','SCA','SCO','SSA','WOA'};
      
 func_names = {'Sphere','Schwefel222','Schwefel112','Schwefel221','Rosenbrock','Step','Quartic',...
              'Rastrigin','Ackley','ExpandedGriewank','Penalized1','Penalized2',...
              'Shekel','Gear','SixHumpCamel','Branin','GoldsteinPrice'};


num_runs = 3; MaxIt = 5;

for a = 1:numel(algorithms)
    alg = algorithms{a};
    fprintf('\n============== Start Alg :  %s ===========================\n', alg);
    for f = 1:numel(func_names)
        fname = func_names{f};
         fprintf('\n=== %s ===\n Please Waite ... ', fname);
        [lb, ub, dim] = get_bounds(fname);
        CostFunction = @(x) benchmark_functions(x, fname);
  tic;
        for r = 1:num_runs
            [BestSol, BestCost, Convergence] = feval(alg, CostFunction, dim, lb, ub, MaxIt);
            Results.(alg).(fname).BestCosts(r) = BestCost;
            Results.(alg).(fname).Convergence{r} = Convergence;
        end
        elapsed = toc;
       Results.(alg).(fname).RuntimeSec = elapsed;
        Results.(alg).(fname).Mean = mean(Results.(alg).(fname).BestCosts);
        Results.(alg).(fname).Min  = min(Results.(alg).(fname).BestCosts);
        Results.(alg).(fname).Std  = std(Results.(alg).(fname).BestCosts);
    end
  
end
%% ---------- Runtime Summary ----------
fprintf('\n================ Runtime Summary ================\n');
for a = 1:numel(algorithms)
    alg = algorithms{a};
    allTimes = [];
    for f = 1:numel(func_names)
        fname = func_names{f};
        allTimes(end+1) = Results.(alg).(fname).RuntimeSec;
    end
    meanTime = mean(allTimes);
    fprintf('%15s : Mean Runtime = %.3f s (avg over %d functions)\n', ...
            alg, meanTime, numel(func_names));
    Results.(alg).MeanRuntimeSec = meanTime;
end
fprintf('=================================================\n');


save Results_All.mat Results
fprintf('\n=== All runs finished and saved ===\n');


%% ==================== Post?Analysis & Statistical Tests =======================
load Results_All.mat  % ensure Results structure is in workspace
algorithms = fieldnames(Results);
func_names = fieldnames(Results.(algorithms{1}));
num_alg = numel(algorithms);
num_func = numel(func_names);
num_func=num_func-1;
%% ---------- 1. ???? ???? ??????? � ??????? ????? ----------
MeanMat = zeros(num_func, num_alg);
StdMat  = zeros(num_func, num_alg);

for a = 1:num_alg
    alg = algorithms{a};
    for f = 1:num_func
        fname = func_names{f};
        MeanMat(f,a) = Results.(alg).(fname).Mean;
        StdMat(f,a)  = Results.(alg).(fname).Std;
    end
end

% ???? ???? ??????? ???? ????? ??????? 9.1795E+03(4.8245E+03)
TableCell = cell(num_func+1, num_alg+1);
TableCell(1,2:end) = algorithms;
for f = 1:num_func
    TableCell{f+1,1} = func_names{f};
    for a = 1:num_alg
        TableCell{f+1,a+1} = sprintf('%.2E(%.2E)', MeanMat(f,a), StdMat(f,a));
    end
end

disp('---------------- Summary Table (Mean(Std)) ----------------');
disp(TableCell);

% ????? ?? ???? ????
fid = fopen('Summary_Table.txt','w');
for i=1:size(TableCell,1)
    fprintf(fid, '%-25s', TableCell{i,1});
    for j=2:size(TableCell,2)
        fprintf(fid, '\t%s', TableCell{i,j});
    end
    fprintf(fid,'\n');
end
fclose(fid);

%% ---------- 2. ????? ?????? ----------
[p_friedman, tbl_friedman, stats_friedman] = friedman(MeanMat, 1, 'off');
fprintf('\nFriedman Test:\nChi2 = %.4f , p = %.4g\n', tbl_friedman{2,5}, p_friedman);

%% ---------- 3. ????? ??????? ----------
Ranks = zeros(num_func, num_alg);
for f = 1:num_func
    [~,ord] = sort(MeanMat(f,:));
    rank = 1:num_alg;
    rank(ord) = rank;
    Ranks(f,:) = rank;
end
MeanRanks = mean(Ranks,1);
[SortedRanks,idxSort] = sort(MeanRanks);

fprintf('\n---- Average Ranks ----\n');
for i=1:num_alg
    fprintf('%15s : %.3f\n', algorithms{idxSort(i)}, SortedRanks(i));
end

%% ---------- 4. Corrected Holm Multiple Comparison (minimization-aware) ----------
refAlg = 'FCO';
if ~ismember(refAlg, algorithms)
    warning('Reference algorithm %s not found. Change "refAlg" to an existing one.', refAlg);
else
    refIdx = find(strcmp(algorithms, refAlg));

    k = num_alg;       % ????? ???????????
    N = num_func;      % ????? ????? ???????
    z = zeros(1,k);    % ????? z
    pHolm = zeros(1,k);% p-value ???? ?? ????????

    % ????? ??? ?? ???? ??????????
    % ??? ??????? ??? ??????? => ???? (??? ??? Min ???)
    % => ????? z ?? ???? ?? ??? ???????? ?? ???????? ?? ??? ????? ???? ????
    for j = 1:k
        if j == refIdx, continue; end
        diffRank = MeanRanks(refIdx) - MeanRanks(j);
        % ?? ???? abs? ??? ?????? ?? ??? ???????
        z(j) = diffRank / sqrt(k*(k+1)/(6*N));
        pHolm(j) = 2 * (1 - normcdf(abs(z(j)),0,1));
    end

    valid = setdiff(1:k, refIdx);
    [p_sorted, idxh] = sort(pHolm(valid));
    algComp = algorithms(valid);
    m = numel(p_sorted);
    z_valid = z(valid);

    fprintf('\n---- Holm Multiple Comparison (reference = %s, minimization mode) ----\n', refAlg);
    alpha = 0.05;
    for i = 1:m
        adj_alpha = alpha/(m - i + 1);
        signDir = ''; % ??? ??????
        if z_valid(idxh(i)) < 0
            signDir = 'Better';  % ???? ???????? ??? ??? ???? ?? ???? ??? (??? ?????? ?????? ???)
        else
            signDir = 'Worse';   % ?????
        end

        if p_sorted(i) < adj_alpha
            decision = sprintf('Significant (%s)', signDir);
        else
            decision = sprintf('Not Significant (%s)', signDir);
        end

        fprintf('%15s : p=%.4g , alpha_adj=%.4g ? %s\n',...
            algComp{idxh(i)}, p_sorted(i), adj_alpha, decision);
    end
end

%% ================== 5. Convergence Plot Section ==================
outputFolder = fullfile('Results','ConvergencePlots');
if ~exist(outputFolder,'dir')
    mkdir(outputFolder);
end
fprintf('\n=== Generating Convergence Plots ===\n');

for f = 1:num_func
    fname = func_names{f};
    fprintf('\n>> Function: %s\n', fname);

    figure('Visible','off');
    hold on; grid on;
    set(gcf,'Color','w');
    title(sprintf('Convergence Curves - %s', fname),'Interpreter','none');
    xlabel('Iteration','FontWeight','bold');
    ylabel('Best Cost (log scale)','FontWeight','bold');
    set(gca,'YScale','log');
    colors = lines(num_alg);

    for a = 1:num_alg
        alg = algorithms{a};
        ConvAll = Results.(alg).(fname).Convergence;
        if isempty(ConvAll), continue; end
        minLen = min(cellfun(@numel, ConvAll));
        ConvMat = zeros(length(ConvAll), minLen);
        for r = 1:length(ConvAll)
            ConvMat(r,:) = ConvAll{r}(1:minLen);
        end
        meanConv = mean(ConvMat, 1);
        semilogx(meanConv, 'Color', colors(a,:), ...
                 'LineWidth', 1.8, 'DisplayName', alg);
    end

    legend('show','Location','northeastoutside');
    hold off;
    saveas(gcf, fullfile(outputFolder, sprintf('%s_all_algorithms.png', fname)));
    close(gcf);
end

fprintf('\n=== All convergence plots saved in "%s" ===\n', outputFolder);

%% ---------- 6. Wilcoxon & t-test Pairwise Comparison ----------
refAlg = 'FCO';
refIdx = find(strcmp(algorithms, refAlg));

fprintf('\n------ Wilcoxon & t-test (FCO vs Others, per Benchmark) ------\n');
for a = 1:num_alg
    if a == refIdx, continue; end
    alg = algorithms{a};
    fprintf('\n-- [%s] vs [%s] --\n', refAlg, alg);
    for f = 1:num_func
        fname = func_names{f};
        v1 = Results.(refAlg).(fname).BestCosts;
        v2 = Results.(alg).(fname).BestCosts;
        [p_wilcoxon, h_wilcoxon, stats_wilcoxon] = signrank(v1, v2);
        [h_ttest, p_ttest, ci, stats_ttest] = ttest(v1, v2);
        fprintf('%-20s Wilcoxon p = %.3g , t-test p = %.3g\n', fname, p_wilcoxon, p_ttest);
    end
end

%% ================== 7. Critical Difference (CD) Diagram ==================
fprintf('\n--- Generating Critical Difference (CD) Diagram ---\n');

k = num_alg;     % All Alg
N = num_func;    % All Benchmarks
alpha = 0.05;

% Nemenyi test critical difference (two-tailed) for ? = 0.05
CD = 2.241 * sqrt(k * (k + 1) / (6 * N));
fprintf('Critical Difference (?=%.2f) = %.4f\n', alpha, CD);
% sorting
[SortedRanks, sortIdx] = sort(MeanRanks, 'ascend');
SortedNames = algorithms(sortIdx);


figure('Color','w','Position',[350 100 700 800],'Name','CD Diagram');
hold on;
plot(SortedRanks, 1:k, 'ko','MarkerFaceColor','k','MarkerSize',6);
set(gca,'YDir','reverse');


yTop = k + 0.8;
plot([min(SortedRanks), min(SortedRanks)+CD], [yTop yTop], 'r--', 'LineWidth',1.4);
text(min(SortedRanks)+CD/2, yTop+0.25, sprintf('CD = %.3f', CD), ...
    'Color','r','FontSize',10,'FontName','Times New Roman', ...
    'HorizontalAlignment','center');

for i = 1:k
    text(SortedRanks(i)+0.15, i, SortedNames{i}, ...
        'FontSize',10,'FontName','Times New Roman','Interpreter','none');
end

xlabel('Mean Rank','FontSize',11,'FontName','Times New Roman');
ylabel('Algorithms','FontSize',11,'FontName','Times New Roman');
title('Critical Difference (CD) Diagram','FontSize',12,'FontWeight','bold');
grid on; box on;
xlim([min(SortedRanks)-0.5, max(SortedRanks)+0.8]);
ylim([0, k+1.5]);

cdFolder = fullfile('Results','CDPlots');
if ~exist(cdFolder,'dir')
    mkdir(cdFolder);
end
fname_out = fullfile(cdFolder, sprintf('CD_Diagram_CEC2005_alpha%.2f.jpg', alpha));
saveas(gcf, fname_out);


fprintf('? CD diagram saved successfully to: %s\n', fname_out);
