# Supplementary material for: Felis Catus Optimization (FCO): A novel nature‑inspired metaheuristic algorithm
Source: PLoS One. 2026 Apr 15;21(4):e0341325. doi: 10.1371/journal.pone.0341325 (PMC13082733; doi:10.1371/journal.pone.0341325)
Supplement: S1 Data — (ZIP) [file pone.0341325.s004.zip › FCO Codes/CEC2005/Summary_Mean_Min_Std.txt]

	FCO	FCO2	ChOA	CMAES	CMAR	COA	DE	EO	GWO	L_SHADE	MRFO	PSO	QIO	RSA	RUN	SCA	SCO	SSA	WOA
Sphere	5.3843E-18(2.3599E-23)(1.1960E-17)	2.2299E-16(2.7053E-17)(1.8891E-16)	1.8927E+01(1.2643E+01)(5.8956E+00)	8.3781E-31(7.1367E-31)(1.1544E-31)	3.9134E+03(1.6233E+03)(1.8807E+03)	2.5463E-02(1.7355E-02)(6.0582E-03)	1.0188E+01(1.6065E-06)(1.0276E+01)	8.2201E-218(1.8346E-227)(0.0000E+00)	2.6011E-81(3.8985E-82)(3.4650E-81)	2.2087E+01(3.5777E+00)(1.4950E+01)	7.0199E+01(2.2856E+01)(4.9702E+01)	4.1042E-06(1.8045E-06)(1.8449E-06)	4.2278E+02(2.4841E+02)(2.0700E+02)	5.5248E-295(2.9191E-302)(0.0000E+00)	9.0554E-02(2.4486E-02)(8.8994E-02)	1.8357E-162(8.3694E-176)(3.1435E-162)	2.8208E-06(7.1645E-09)(4.1065E-06)	4.3988E+03(3.7209E+03)(4.6471E+02)	3.3932E-191(2.9024E-199)(0.0000E+00)
Rosenbrock	1.1286E+02(2.9250E+01)(1.0988E+02)	3.6254E+01(2.5941E+01)(1.9989E+01)	3.0810E+03(6.2943E+02)(4.3295E+03)	1.6174E+02(2.6032E+01)(2.8197E+02)	1.7346E+06(1.2428E+06)(4.8990E+05)	5.5521E+01(2.9297E+01)(3.2514E+01)	1.1862E+03(8.8351E+00)(2.3606E+03)	2.8729E+01(2.8717E+01)(9.0892E-03)	2.6096E+01(2.4857E+01)(8.1319E-01)	2.4699E+03(8.6657E+02)(2.0485E+03)	3.8418E+03(1.6305E+03)(1.6502E+03)	1.8073E+04(2.5424E+01)(4.0225E+04)	2.5891E+07(6.5197E+06)(2.0639E+07)	5.4056E+01(2.5794E+01)(6.1315E+01)	1.0562E+02(6.4314E+01)(3.7607E+01)	8.4398E-03(1.5864E-04)(1.3117E-02)	8.6817E+01(2.0738E+01)(9.1223E+01)	9.1719E+05(5.0628E+05)(2.7173E+05)	6.6306E-02(5.2049E-03)(5.8182E-02)
Step	8.0000E-01(0.0000E+00)(8.3666E-01)	8.0000E-01(0.0000E+00)(8.3666E-01)	3.7400E+01(3.2000E+01)(6.3087E+00)	4.0000E-01(0.0000E+00)(5.4772E-01)	3.6132E+03(2.2100E+03)(1.0887E+03)	1.5200E+01(1.0000E+01)(3.5637E+00)	1.5840E+02(5.0000E+00)(2.7881E+02)	0.0000E+00(0.0000E+00)(0.0000E+00)	0.0000E+00(0.0000E+00)(0.0000E+00)	1.1200E+01(7.0000E+00)(4.6583E+00)	2.4180E+02(8.0000E+01)(1.1502E+02)	0.0000E+00(0.0000E+00)(0.0000E+00)	7.9220E+02(4.7100E+02)(3.5831E+02)	1.0000E+00(0.0000E+00)(2.2361E+00)	0.0000E+00(0.0000E+00)(0.0000E+00)	0.0000E+00(0.0000E+00)(0.0000E+00)	6.7400E+01(4.5000E+01)(2.7208E+01)	3.8528E+03(2.9150E+03)(6.0677E+02)	0.0000E+00(0.0000E+00)(0.0000E+00)
Quartic	1.9986E+00(1.4090E+00)(4.0196E-01)	9.1329E-02(7.9388E-02)(1.1869E-02)	8.8949E-02(3.5218E-02)(3.5119E-02)	1.9044E-01(8.7412E-02)(1.0791E-01)	5.9744E-01(1.8324E-01)(4.9680E-01)	2.5518E-02(1.2819E-02)(1.2045E-02)	6.3804E-02(2.9701E-02)(4.5205E-02)	1.5582E-04(2.2530E-05)(1.2392E-04)	3.8617E-04(2.0768E-04)(1.8456E-04)	4.2012E-02(1.1906E-02)(2.7206E-02)	7.7815E-02(3.9872E-02)(2.2626E-02)	1.8797E-02(1.3276E-02)(6.6172E-03)	6.3586E+00(2.7082E+00)(2.8466E+00)	2.6417E-03(1.6485E-03)(8.4015E-04)	2.7778E-02(1.3450E-02)(8.6557E-03)	2.2890E-05(6.2580E-06)(2.2480E-05)	1.4902E-01(9.1752E-02)(6.5577E-02)	5.8263E-01(1.8981E-01)(3.9560E-01)	1.6756E-04(5.7027E-06)(3.0047E-04)
Schwefel222	1.1329E+02(3.7193E+01)(4.3514E+01)	8.4871E-13(4.6504E-13)(3.5454E-13)	3.0176E+01(5.2626E+00)(4.6837E+01)	1.8642E-01(4.3613E-07)(2.2204E-01)	2.4779E+01(1.8412E+01)(4.2304E+00)	4.8506E-01(3.5789E-01)(1.3054E-01)	8.2078E-06(1.5762E-09)(1.7350E-05)	2.1997E-111(1.8100E-115)(3.6015E-111)	5.3308E-47(3.5796E-47)(1.1492E-47)	4.2026E-02(6.1328E-03)(3.1067E-02)	3.0355E+00(2.0822E+00)(9.0872E-01)	6.8689E-05(1.5651E-05)(6.1208E-05)	5.5442E-01(4.4994E-01)(1.1841E-01)	4.5899E-161(2.6805E-163)(3.8112E-161)	8.0152E-02(2.9858E-02)(5.1459E-02)	6.8252E-81(3.8501E-87)(1.3987E-80)	1.2027E+01(6.8843E-03)(8.3880E+00)	2.7441E+01(2.2115E+01)(5.2126E+00)	8.9688E-107(6.7871E-115)(2.0055E-106)
Penalized1	2.2568E-23(1.7256E-23)(3.9893E-24)	5.7935E-17(1.8935E-17)(4.5520E-17)	5.8089E+00(3.7137E+00)(1.8599E+00)	8.9342E-31(8.5008E-31)(3.6147E-32)	1.0566E+03(7.8147E+02)(2.5772E+02)	2.7875E-02(1.6385E-02)(8.2476E-03)	2.2719E-01(4.2653E-08)(5.0599E-01)	2.2953E-223(1.1231E-228)(0.0000E+00)	4.0009E-81(2.6637E-82)(3.7106E-81)	1.6953E+00(4.7492E-01)(1.3245E+00)	8.2677E+00(3.3111E+00)(5.2290E+00)	3.9622E-07(1.1343E-07)(2.8425E-07)	1.0203E+02(6.5991E+01)(3.6021E+01)	2.9146E-297(8.6334E-300)(0.0000E+00)	4.3448E-02(4.2040E-03)(2.2145E-02)	4.7065E-157(1.1678E-166)(1.0512E-156)	7.0108E-06(3.7995E-08)(1.2672E-05)	1.0021E+03(5.3521E+02)(3.5061E+02)	7.1126E-187(3.1000E-198)(0.0000E+00)
Penalized2	7.0464E-21(1.6725E-23)(1.5716E-20)	3.8379E-17(1.2407E-17)(3.9218E-17)	4.6680E+00(3.5092E+00)(7.9068E-01)	8.4223E-31(7.0690E-31)(9.1392E-32)	8.4216E+02(3.8207E+02)(3.6229E+02)	1.4864E-02(7.6759E-03)(7.5617E-03)	2.8439E+01(3.3393E-02)(5.8043E+01)	3.8231E-221(4.2751E-232)(0.0000E+00)	1.8937E-80(2.3753E-83)(2.9317E-80)	3.4284E+00(2.3165E+00)(8.7027E-01)	1.4957E+01(3.5850E+00)(1.1506E+01)	5.5825E-07(8.5818E-08)(6.6472E-07)	1.5892E+02(5.3266E+01)(1.1141E+02)	4.5260E-295(1.3102E-299)(0.0000E+00)	3.0029E-02(1.8081E-02)(1.5050E-02)	3.9801E-162(2.3734E-182)(8.8910E-162)	5.0449E-06(7.8444E-08)(9.3495E-06)	8.4933E+02(6.3797E+02)(2.2017E+02)	3.7956E-194(1.3782E-202)(0.0000E+00)
Michalewicz	-7.3522E+00(-9.1883E+00)(1.0650E+00)	-1.5937E+01(-1.6341E+01)(2.5668E-01)	-1.2799E+01(-1.4050E+01)(7.4248E-01)	-4.7122E+00(-4.9818E+00)(2.7309E-01)	-1.4757E+01(-1.5478E+01)(6.3149E-01)	-1.7792E+01(-1.9439E+01)(1.2697E+00)	-1.6317E+01(-1.9400E+01)(2.8132E+00)	-1.2538E+01(-1.2945E+01)(3.4097E-01)	-1.5461E+01(-1.8523E+01)(3.9410E+00)	-2.4836E+01(-2.5180E+01)(3.6361E-01)	-2.0503E+01(-2.1836E+01)(1.4389E+00)	-2.5900E+01(-2.7022E+01)(9.6807E-01)	-9.9758E+00(-1.0758E+01)(5.1583E-01)	-2.0750E+01(-2.3223E+01)(2.2932E+00)	-2.2763E+01(-2.3732E+01)(8.1613E-01)	-1.2287E+01(-1.3371E+01)(8.5859E-01)	-2.0818E+01(-2.3508E+01)(2.3691E+00)	-1.1756E+01(-1.2948E+01)(7.6841E-01)	-1.1999E+01(-1.2662E+01)(4.4100E-01)
ExpandedGriewank	4.6402E-15(1.7585E-23)(8.6510E-15)	8.3210E-17(3.8405E-17)(6.0196E-17)	2.6233E+01(2.1008E+01)(3.9199E+00)	8.7761E-31(7.5633E-31)(9.2274E-32)	4.0261E+03(2.7542E+03)(9.8389E+02)	2.2282E-02(1.0164E-02)(8.8561E-03)	5.6630E+01(1.1188E-05)(7.8833E+01)	8.6986E-219(5.5123E-227)(0.0000E+00)	9.2941E-81(1.6078E-82)(1.6998E-80)	2.5875E+01(4.2195E+00)(2.3901E+01)	3.9430E+01(1.3658E+01)(2.3608E+01)	2.1154E-06(1.1191E-07)(1.8944E-06)	6.0225E+02(2.6310E+02)(3.1706E+02)	2.9752E-295(1.9513E-301)(0.0000E+00)	2.5617E-01(6.7652E-02)(1.7448E-01)	1.4038E-165(2.8748E-176)(0.0000E+00)	3.4194E-06(2.4105E-07)(4.0275E-06)	3.5162E+03(2.0767E+03)(9.6245E+02)	2.4715E-190(1.2348E-202)(0.0000E+00)
Schwefel2	9.2224E-17(1.7953E-23)(2.0620E-16)	1.0097E-16(1.7598E-17)(9.3318E-17)	2.0194E+01(1.1211E+01)(6.5484E+00)	9.1820E-31(8.7570E-31)(2.6681E-32)	5.4871E+03(2.7020E+03)(1.7723E+03)	3.1891E-02(2.0978E-02)(1.0354E-02)	4.3273E+00(3.7959E-08)(9.3628E+00)	5.4729E-222(5.7702E-228)(0.0000E+00)	1.3246E-81(8.4849E-83)(1.1951E-81)	1.6358E+01(3.7228E+00)(1.5139E+01)	2.0748E+01(1.1355E+01)(6.9166E+00)	2.1773E-06(6.2342E-07)(1.7003E-06)	3.9857E+02(2.3579E+02)(1.4690E+02)	2.3231E-295(7.3068E-303)(0.0000E+00)	1.6712E-01(4.9731E-02)(6.6455E-02)	3.5752E-160(1.2692E-174)(7.9944E-160)	1.4201E-05(3.7079E-08)(2.6920E-05)	3.8785E+03(3.1446E+03)(9.3725E+02)	1.1799E-193(5.2833E-204)(0.0000E+00)
Schwefel112	1.8724E-19(1.4916E-23)(4.1862E-19)	5.3278E-17(2.3460E-17)(3.5261E-17)	1.9039E+01(1.4032E+01)(4.3315E+00)	9.0570E-31(8.3653E-31)(6.6681E-32)	3.4427E+03(1.8035E+03)(1.1419E+03)	2.3579E-02(1.5856E-02)(6.4124E-03)	7.7565E+00(3.6768E-08)(1.5156E+01)	1.9134E-221(9.7551E-230)(0.0000E+00)	9.5198E-81(2.5046E-81)(1.1809E-80)	1.5918E+01(8.7295E+00)(6.8062E+00)	4.2503E+01(4.2462E+00)(2.6200E+01)	4.8477E-06(3.3858E-07)(6.2943E-06)	6.1742E+02(4.4605E+02)(1.9442E+02)	4.6175E-298(2.6104E-302)(0.0000E+00)	6.8035E-02(2.5694E-02)(3.0360E-02)	3.2970E-161(7.2132E-171)(7.3654E-161)	7.8882E-07(4.1303E-08)(7.6591E-07)	4.4415E+03(3.2968E+03)(9.9924E+02)	1.6270E-190(1.5413E-201)(0.0000E+00)
Rastrigin	2.7095E+02(2.4303E+02)(2.1182E+01)	5.6979E+01(4.9308E+01)(8.7944E+00)	1.0679E+02(6.3861E+01)(3.1912E+01)	6.1488E+01(4.2783E+01)(1.4270E+01)	1.6421E+02(1.5083E+02)(1.0274E+01)	1.6279E+01(1.4198E+01)(3.0568E+00)	5.4775E+01(2.4436E+01)(2.8388E+01)	1.5895E+02(1.2738E+02)(2.1765E+01)	0.0000E+00(0.0000E+00)(0.0000E+00)	2.9617E+01(1.8750E+01)(9.5846E+00)	2.9358E+01(2.2589E+01)(8.7657E+00)	4.1224E+01(3.1866E+01)(1.2281E+01)	3.0530E+02(2.7761E+02)(2.4507E+01)	1.6855E+02(1.3746E+02)(3.5903E+01)	1.9116E+01(1.0522E+01)(5.3613E+00)	0.0000E+00(0.0000E+00)(0.0000E+00)	1.5303E+02(1.0447E+02)(2.7285E+01)	2.0021E+02(1.7210E+02)(2.8323E+01)	0.0000E+00(0.0000E+00)(0.0000E+00)
Ackley	2.0000E+01(2.0000E+01)(1.7660E-07)	2.0694E+01(2.0616E+01)(5.8735E-02)	2.0078E+01(2.0000E+01)(1.1343E-01)	2.0000E+01(1.9999E+01)(2.7485E-04)	2.0000E+01(2.0000E+01)(4.2751E-05)	1.3193E+01(9.5579E+00)(2.8186E+00)	2.0000E+01(2.0000E+01)(2.5512E-07)	8.8818E-16(8.8818E-16)(0.0000E+00)	2.0767E+01(2.0600E+01)(9.9360E-02)	2.0001E+01(2.0000E+01)(1.1009E-03)	2.0000E+01(2.0000E+01)(0.0000E+00)	2.0108E+01(2.0000E+01)(1.6257E-01)	2.0000E+01(2.0000E+01)(6.1750E-09)	2.0005E+01(2.0000E+01)(6.1410E-03)	1.6363E+01(1.3656E-01)(9.0715E+00)	8.8818E-16(8.8818E-16)(0.0000E+00)	2.0000E+01(2.0000E+01)(3.6149E-09)	1.8770E+01(1.8280E+01)(6.3650E-01)	2.3093E-15(8.8818E-16)(1.9459E-15)
Shekel	0.0000E+00(0.0000E+00)(0.0000E+00)	0.0000E+00(0.0000E+00)(0.0000E+00)	0.0000E+00(0.0000E+00)(0.0000E+00)	0.0000E+00(0.0000E+00)(0.0000E+00)	0.0000E+00(0.0000E+00)(0.0000E+00)	0.0000E+00(0.0000E+00)(0.0000E+00)	0.0000E+00(0.0000E+00)(0.0000E+00)	0.0000E+00(0.0000E+00)(0.0000E+00)	0.0000E+00(0.0000E+00)(0.0000E+00)	0.0000E+00(0.0000E+00)(0.0000E+00)	0.0000E+00(0.0000E+00)(0.0000E+00)	0.0000E+00(0.0000E+00)(0.0000E+00)	0.0000E+00(0.0000E+00)(0.0000E+00)	0.0000E+00(0.0000E+00)(0.0000E+00)	0.0000E+00(0.0000E+00)(0.0000E+00)	0.0000E+00(0.0000E+00)(0.0000E+00)	0.0000E+00(0.0000E+00)(0.0000E+00)	0.0000E+00(0.0000E+00)(0.0000E+00)	0.0000E+00(0.0000E+00)(0.0000E+00)
SixHumpCamel	4.8500E-07(2.6943E-07)(2.3586E-07)	2.1326E-195(8.1959E-197)(0.0000E+00)	6.8199E-07(1.8536E-07)(5.8531E-07)	5.8936E-31(1.5462E-31)(3.6769E-31)	7.5195E-233(5.6392E-242)(0.0000E+00)	2.7581E-113(2.2431E-122)(6.1673E-113)	1.7737E-276(2.9829E-283)(0.0000E+00)	1.7855E-299(6.2361E-304)(0.0000E+00)	0.0000E+00(0.0000E+00)(0.0000E+00)	2.8417E-161(1.6638E-180)(6.3534E-161)	0.0000E+00(0.0000E+00)(0.0000E+00)	1.7725E-84(1.8435E-87)(2.4128E-84)	7.2772E-139(3.7701E-143)(1.6244E-138)	0.0000E+00(0.0000E+00)(0.0000E+00)	8.2550E-313(4.7974E-321)(0.0000E+00)	5.0733E-187(1.3151E-200)(0.0000E+00)	0.0000E+00(0.0000E+00)(0.0000E+00)	9.6026E-04(2.6699E-05)(1.0800E-03)	0.0000E+00(0.0000E+00)(0.0000E+00)
Branin	3.9943E-01(3.9819E-01)(9.6754E-04)	3.9789E-01(3.9789E-01)(0.0000E+00)	3.9789E-01(3.9789E-01)(5.2834E-07)	3.9789E-01(3.9789E-01)(0.0000E+00)	3.9789E-01(3.9789E-01)(0.0000E+00)	3.9789E-01(3.9789E-01)(0.0000E+00)	3.9789E-01(3.9789E-01)(0.0000E+00)	3.9789E-01(3.9789E-01)(9.9483E-08)	3.9789E-01(3.9789E-01)(1.7247E-08)	3.9789E-01(3.9789E-01)(0.0000E+00)	3.9789E-01(3.9789E-01)(0.0000E+00)	3.9789E-01(3.9789E-01)(0.0000E+00)	3.9789E-01(3.9789E-01)(0.0000E+00)	3.9789E-01(3.9789E-01)(0.0000E+00)	3.9789E-01(3.9789E-01)(0.0000E+00)	3.9789E-01(3.9789E-01)(5.8173E-06)	3.9789E-01(3.9789E-01)(0.0000E+00)	4.0191E-01(3.9798E-01)(5.9759E-03)	3.9789E-01(3.9789E-01)(2.0607E-07)
GoldsteinPrice	3.0011E+00(3.0000E+00)(1.3837E-03)	3.0000E+00(3.0000E+00)(1.2947E-15)	3.0000E+00(3.0000E+00)(3.5094E-05)	2.4600E+01(3.0000E+00)(3.5204E+01)	3.0000E+00(3.0000E+00)(0.0000E+00)	3.0000E+00(3.0000E+00)(6.2804E-16)	3.0000E+00(3.0000E+00)(0.0000E+00)	3.0000E+00(3.0000E+00)(9.3165E-08)	3.0000E+00(3.0000E+00)(4.2454E-06)	3.0000E+00(3.0000E+00)(0.0000E+00)	3.0000E+00(3.0000E+00)(1.2162E-15)	3.0000E+00(3.0000E+00)(4.4409E-16)	3.0000E+00(3.0000E+00)(0.0000E+00)	3.0000E+00(3.0000E+00)(1.1957E-15)	3.0000E+00(3.0000E+00)(0.0000E+00)	3.0000E+00(3.0000E+00)(3.4133E-05)	3.0000E+00(3.0000E+00)(4.0458E-15)	3.1144E+00(3.0073E+00)(1.8084E-01)	3.0000E+00(3.0000E+00)(1.4939E-06)
Hartmann	-2.1606E+00(-2.4124E+00)(2.8180E-01)	-3.3224E+00(-3.3224E+00)(0.0000E+00)	-3.2972E+00(-3.3223E+00)(5.6233E-02)	-6.4014E-01(-1.0936E+00)(4.0306E-01)	-3.1402E+00(-3.3174E+00)(1.4595E-01)	-3.3224E+00(-3.3224E+00)(2.7672E-11)	-3.2508E+00(-3.3224E+00)(6.5292E-02)	-3.1776E+00(-3.3183E+00)(9.5965E-02)	-3.2855E+00(-3.3224E+00)(8.2410E-02)	-3.3211E+00(-3.3224E+00)(2.7135E-03)	-3.2508E+00(-3.3224E+00)(6.5292E-02)	-3.2747E+00(-3.3224E+00)(6.5292E-02)	-3.2139E+00(-3.3223E+00)(6.6944E-02)	-3.2270E+00(-3.3224E+00)(5.3311E-02)	-3.3224E+00(-3.3224E+00)(1.0172E-07)	-3.1193E+00(-3.2836E+00)(1.1722E-01)	-3.2270E+00(-3.3224E+00)(5.3311E-02)	-2.9267E+00(-3.0264E+00)(9.0961E-02)	-3.0677E+00(-3.1412E+00)(1.0582E-01)
CF1	3.0333E+00(8.9037E-01)(2.6039E+00)	2.2188E-43(3.0236E-48)(4.9050E-43)	6.3883E-04(5.2564E-04)(1.0862E-04)	8.4173E-31(7.0799E-31)(1.0949E-31)	2.3805E-01(8.3475E-02)(1.7699E-01)	8.6285E-08(1.6348E-09)(1.0622E-07)	3.4596E-24(1.8733E-56)(7.7359E-24)	4.9953E-227(1.4640E-232)(0.0000E+00)	1.0659E-171(5.3720E-174)(0.0000E+00)	1.2581E-07(1.7156E-18)(2.8053E-07)	1.2174E-09(6.6239E-13)(1.8856E-09)	1.8757E-31(1.6279E-33)(3.0810E-31)	8.7273E-27(1.0358E-27)(1.0571E-26)	0.0000E+00(0.0000E+00)(0.0000E+00)	1.9362E-05(5.6774E-06)(1.7560E-05)	1.6395E-170(6.1266E-179)(0.0000E+00)	1.5899E-73(2.3532E-80)(1.9617E-73)	2.3504E+00(1.1173E+00)(1.5152E+00)	6.1513E-201(1.2932E-206)(0.0000E+00)
CF2	1.8639E+00(6.1567E-01)(1.1355E+00)	3.5788E-46(8.2109E-48)(6.8197E-46)	7.7989E-04(1.8820E-04)(3.8146E-04)	6.7202E-31(2.9962E-31)(2.4951E-31)	5.7615E-01(2.9153E-02)(3.5461E-01)	9.8526E-07(3.7038E-08)(1.0012E-06)	5.7090E-49(4.6020E-58)(1.2766E-48)	3.2372E-230(5.4279E-232)(0.0000E+00)	3.4413E-169(1.9780E-172)(0.0000E+00)	4.1572E-10(3.9681E-14)(6.1685E-10)	1.7802E-09(1.3594E-12)(2.3793E-09)	8.6589E-32(3.1304E-33)(1.1229E-31)	1.7797E-25(1.6669E-27)(3.3676E-25)	0.0000E+00(0.0000E+00)(0.0000E+00)	8.8204E-06(3.5360E-06)(4.5085E-06)	3.4273E-170(3.4233E-176)(0.0000E+00)	1.0802E-73(8.0102E-78)(2.2387E-73)	2.4074E+00(1.2047E+00)(1.8187E+00)	6.2162E-202(6.5706E-208)(0.0000E+00)
CF3	2.2858E+00(1.4729E+00)(6.9820E-01)	2.1029E-45(1.6309E-47)(4.0579E-45)	7.3331E-04(3.6954E-04)(3.2203E-04)	6.0531E-31(4.1613E-31)(1.2143E-31)	6.7658E-01(4.5542E-02)(5.7230E-01)	9.5875E-08(4.5962E-09)(1.1063E-07)	1.9958E-53(1.2290E-55)(2.6645E-53)	2.8886E-231(6.4467E-235)(0.0000E+00)	3.4485E-169(4.3440E-172)(0.0000E+00)	4.0534E-09(1.7932E-16)(8.0017E-09)	1.8017E-09(5.2144E-12)(3.2834E-09)	7.5646E-32(1.4004E-32)(6.6479E-32)	1.5607E-25(3.6436E-27)(2.1706E-25)	0.0000E+00(0.0000E+00)(0.0000E+00)	1.6518E-05(1.8097E-06)(1.9957E-05)	3.7992E-168(4.3176E-188)(0.0000E+00)	3.5222E-68(4.0968E-77)(7.8745E-68)	2.4943E+00(1.3875E+00)(1.6954E+00)	4.2240E-202(9.0813E-216)(0.0000E+00)
CF4	2.5281E+00(1.7899E+00)(7.8328E-01)	1.2838E-45(1.7086E-47)(2.6922E-45)	6.3958E-04(1.4822E-04)(4.0657E-04)	8.7368E-31(7.4505E-31)(7.6866E-32)	3.8359E-01(1.8664E-02)(4.4726E-01)	5.6617E-07(2.7600E-08)(7.4107E-07)	4.9675E-49(2.0507E-59)(1.1108E-48)	1.0852E-224(5.4423E-238)(0.0000E+00)	7.6135E-172(2.4611E-175)(0.0000E+00)	3.5544E-10(2.6485E-15)(7.8787E-10)	4.1968E-09(1.7489E-12)(6.0519E-09)	7.2337E-32(1.2527E-32)(6.9520E-32)	7.8542E-26(1.2376E-26)(1.3800E-25)	0.0000E+00(0.0000E+00)(0.0000E+00)	1.4690E-05(1.3677E-06)(2.0797E-05)	1.2342E-170(1.1506E-177)(0.0000E+00)	1.5212E-73(6.2620E-78)(3.3054E-73)	1.9264E+00(1.2066E+00)(6.6853E-01)	1.3556E-198(4.8077E-208)(0.0000E+00)
