# Supplementary material for: Felis Catus Optimization (FCO): A novel nature‑inspired metaheuristic algorithm
Source: PLoS One. 2026 Apr 15;21(4):e0341325. doi: 10.1371/journal.pone.0341325 (PMC13082733; doi:10.1371/journal.pone.0341325)
Supplement: S1 Data — (ZIP) [file pone.0341325.s004.zip › FCO Codes/CEC2005/Summary_Table.txt]

	FCO	ChOA	CMAES	CMAR	COA	DE	EO	GWO	L_SHADE	MRFO	PSO	QIO	RSA	RUN	SCA	SCO	SSA	WOA
Sphere	4.15E+04(2.36E+03)	1.01E+04(2.26E+03)	9.66E+04(2.81E+04)	4.31E+03(5.14E+02)	2.49E+04(3.73E+03)	5.39E+04(3.78E+03)	8.46E+02(8.40E+02)	2.07E+04(1.37E+03)	3.54E+04(3.06E+03)	5.99E+03(1.38E+03)	9.79E+03(1.96E+03)	6.53E+04(1.77E+03)	8.15E+02(4.06E+02)	3.69E+03(1.51E+03)	1.58E+03(8.10E+02)	4.01E+04(4.26E+03)	5.99E+03(7.84E+02)	5.83E+03(5.14E+03)
Schwefel222	8.84E+05(1.17E+06)	6.04E+01(2.15E+01)	5.85E+13(7.81E+13)	3.09E+01(4.22E+00)	6.18E+06(1.04E+07)	1.38E+02(2.75E+01)	1.53E+01(3.75E+00)	4.42E+03(7.51E+03)	1.27E+07(2.19E+07)	3.62E+01(3.31E+00)	5.07E+01(4.99E+00)	2.97E+09(2.67E+09)	2.10E+01(1.36E+01)	2.74E+01(7.48E-01)	2.11E+01(8.69E+00)	1.74E+09(2.74E+09)	3.24E+01(3.40E+00)	9.19E+01(7.89E+01)
Schwefel112	5.68E+04(9.37E+03)	2.18E+04(4.05E+03)	1.23E+05(2.95E+04)	8.34E+03(3.43E+03)	3.67E+04(9.65E+03)	6.99E+04(1.46E+04)	1.57E+03(1.16E+03)	3.45E+04(1.01E+04)	8.88E+04(1.63E+04)	1.00E+04(1.88E+03)	2.11E+04(5.18E+03)	1.01E+05(2.00E+04)	2.23E+04(5.84E+03)	9.38E+03(1.43E+03)	3.07E+04(1.96E+04)	6.09E+04(3.00E+04)	2.13E+04(1.28E+04)	9.65E+04(1.18E+04)
Schwefel221	7.28E+01(3.90E+00)	3.87E+01(3.81E+00)	9.80E+01(3.43E+00)	2.53E+01(3.08E+00)	6.42E+01(2.18E+00)	8.57E+01(3.28E+00)	1.26E+01(3.80E+00)	6.37E+01(1.07E+01)	8.09E+01(9.11E+00)	2.89E+01(2.24E+00)	4.19E+01(2.88E+00)	8.46E+01(1.11E+00)	2.19E+01(5.00E+00)	1.75E+01(1.34E+00)	1.95E+01(4.50E+00)	7.99E+01(3.62E+00)	2.66E+01(1.17E+00)	7.99E+01(1.12E+01)
Rosenbrock	6.58E+07(3.44E+07)	4.38E+06(1.74E+06)	5.41E+08(9.07E+07)	1.07E+06(7.32E+05)	3.87E+07(1.64E+07)	2.04E+08(3.40E+07)	4.11E+04(3.65E+04)	3.81E+07(1.33E+07)	1.01E+08(9.67E+06)	2.03E+06(8.05E+05)	8.32E+06(3.85E+06)	2.28E+08(2.02E+07)	3.47E+05(4.97E+05)	8.10E+05(5.43E+05)	2.35E+06(2.06E+06)	2.39E+08(3.36E+07)	1.86E+06(1.16E+06)	2.14E+07(1.30E+07)
Step	4.02E+04(4.82E+03)	8.94E+03(1.61E+03)	1.08E+05(3.99E+03)	4.96E+03(6.19E+02)	2.97E+04(7.45E+03)	3.76E+04(4.49E+03)	1.01E+03(8.78E+02)	1.81E+04(3.90E+03)	4.40E+04(7.32E+03)	5.80E+03(2.23E+03)	9.91E+03(3.26E+03)	6.73E+04(3.25E+03)	7.34E+02(2.15E+02)	3.93E+03(1.24E+03)	1.92E+03(1.24E+03)	5.53E+04(3.18E+03)	4.81E+03(1.80E+03)	1.34E+04(3.43E+03)
Quartic	4.74E+01(1.17E+01)	5.79E+00(3.37E-01)	2.91E+02(1.89E+01)	8.89E-01(7.50E-01)	2.42E+01(1.21E+01)	9.44E+01(1.22E+01)	3.32E-01(1.56E-01)	1.05E+01(3.29E+00)	4.11E+01(9.37E+00)	1.81E+00(5.65E-01)	3.08E+00(4.71E-01)	8.11E+01(2.17E+01)	6.58E-01(1.32E-01)	6.05E-01(2.15E-01)	6.08E-01(4.66E-01)	4.54E+01(9.15E+00)	2.32E+00(1.00E+00)	2.91E+00(1.53E+00)
Rastrigin	3.37E+02(2.18E+01)	2.70E+02(2.11E+01)	4.50E+02(8.69E+00)	2.41E+02(6.14E-01)	3.37E+02(1.21E+01)	3.90E+02(2.23E+01)	2.50E+02(2.08E+01)	3.26E+02(2.76E+01)	3.70E+02(1.01E+01)	2.26E+02(2.01E+01)	2.58E+02(2.18E+01)	4.36E+02(5.90E+00)	2.82E+02(3.35E+01)	2.37E+02(1.80E+01)	1.57E+02(6.06E+01)	3.54E+02(4.53E+01)	2.37E+02(1.98E+01)	2.93E+02(2.38E+01)
Ackley	2.10E+01(1.88E-02)	2.03E+01(2.20E-01)	2.10E+01(9.72E-02)	2.09E+01(2.41E-01)	2.04E+01(1.56E-01)	2.06E+01(1.47E-01)	2.00E+01(0.00E+00)	2.10E+01(1.12E-01)	2.12E+01(1.16E-01)	2.05E+01(3.65E-01)	2.12E+01(7.27E-02)	2.05E+01(1.82E-01)	2.09E+01(5.17E-02)	2.05E+01(1.06E-01)	1.70E+01(3.23E+00)	2.00E+01(0.00E+00)	2.05E+01(7.51E-02)	2.00E+01(0.00E+00)
ExpandedGriewank	4.62E+01(4.83E-02)	3.31E+01(3.92E-01)	7.36E+01(5.97E+00)	2.57E+01(2.10E+00)	3.98E+01(8.89E-01)	5.32E+01(4.14E+00)	2.47E+01(1.07E+00)	3.49E+01(1.41E+00)	4.51E+01(6.23E+00)	2.91E+01(1.60E+00)	3.22E+01(9.33E-01)	5.93E+01(2.03E+00)	2.85E+01(5.74E+00)	2.69E+01(5.54E-01)	2.62E+01(8.75E-01)	5.37E+01(4.78E+00)	2.71E+01(1.57E+00)	3.04E+01(3.02E+00)
Penalized1	1.89E+08(5.81E+07)	1.60E+06(1.75E+06)	1.14E+09(2.76E+08)	3.79E+04(4.25E+04)	4.79E+07(1.78E+07)	3.33E+08(5.92E+07)	1.27E+01(1.63E+00)	2.88E+07(2.24E+07)	1.71E+08(1.05E+08)	2.36E+04(2.74E+04)	4.09E+06(3.75E+06)	4.02E+08(4.27E+07)	1.33E+04(2.29E+04)	4.56E+03(4.36E+03)	1.02E+01(8.78E+00)	4.26E+08(8.02E+07)	7.82E+04(7.72E+04)	1.59E+07(1.30E+07)
Penalized2	3.71E+08(1.35E+08)	1.12E+07(5.61E+06)	3.02E+09(1.37E+08)	1.32E+06(1.54E+06)	1.42E+08(2.77E+07)	9.05E+08(2.42E+08)	3.00E+02(2.48E+02)	8.19E+07(4.48E+07)	4.54E+08(6.85E+07)	1.66E+06(4.77E+05)	1.29E+07(9.28E+06)	8.39E+08(2.59E+08)	2.06E+05(2.14E+05)	6.72E+05(5.06E+05)	7.96E+05(1.21E+06)	6.15E+08(8.07E+07)	2.23E+06(1.52E+06)	1.47E+08(1.24E+08)
Shekel	8.76E-02(1.45E-03)	8.70E-02(5.27E-03)	1.38E-01(2.84E-02)	8.08E-02(3.57E-04)	9.18E-02(6.03E-03)	8.38E-02(1.62E-03)	8.60E-02(4.72E-03)	8.75E-02(6.36E-03)	9.63E-02(5.03E-03)	8.67E-02(3.79E-03)	8.83E-02(5.41E-04)	9.64E-02(8.63E-04)	8.61E-02(3.17E-03)	8.77E-02(2.41E-03)	8.24E-02(1.91E-03)	8.80E-02(5.20E-03)	8.37E-02(3.99E-03)	8.35E-02(4.03E-03)
Gear	6.95E-03(5.97E-03)	1.34E-02(7.09E-03)	3.81E-02(1.21E-02)	2.15E-03(2.14E-04)	1.27E-02(1.04E-02)	4.57E-03(1.59E-03)	5.59E-03(2.48E-03)	1.19E-02(1.16E-02)	3.61E-02(7.56E-03)	5.33E-03(3.64E-03)	5.94E-03(8.28E-03)	3.05E-03(1.79E-03)	6.28E-03(5.29E-03)	1.46E-02(1.09E-02)	4.26E-03(3.16E-03)	1.96E-03(5.09E-04)	1.28E-02(6.15E-03)	2.61E-02(2.23E-02)
SixHumpCamel	-9.94E-01(3.83E-02)	-1.03E+00(3.64E-03)	-8.85E-01(1.85E-02)	-1.03E+00(2.01E-03)	-9.35E-01(5.13E-02)	-9.57E-01(8.01E-03)	-1.03E+00(4.12E-03)	-1.03E+00(3.70E-03)	-7.48E-01(2.53E-01)	-1.03E+00(1.36E-03)	-1.02E+00(1.06E-02)	-1.02E+00(1.13E-02)	-1.03E+00(3.46E-05)	-1.02E+00(1.44E-02)	-1.02E+00(4.54E-03)	-1.03E+00(2.96E-03)	-1.03E+00(2.27E-03)	-1.03E+00(8.49E-03)
Branin	5.86E-01(1.55E-01)	4.19E-01(1.75E-02)	2.88E+00(1.62E+00)	3.98E-01(1.21E-04)	5.51E-01(1.53E-01)	4.63E-01(4.39E-02)	4.13E-01(1.26E-02)	4.00E-01(1.92E-03)	4.96E-01(6.63E-02)	3.99E-01(1.36E-03)	4.02E-01(2.35E-03)	4.01E-01(2.31E-03)	4.00E-01(4.43E-03)	4.00E-01(2.44E-03)	5.46E-01(1.40E-01)	3.98E-01(1.61E-04)	1.03E+00(6.24E-01)	4.97E-01(9.93E-02)
GoldsteinPrice	6.37E+00(4.59E+00)	3.26E+00(2.74E-01)	2.59E+01(3.17E+01)	3.01E+00(1.27E-02)	1.03E+01(1.16E+00)	4.94E+00(1.07E+00)	3.78E+00(6.26E-01)	3.04E+00(5.71E-02)	1.55E+01(1.80E+01)	3.08E+00(7.14E-02)	3.32E+00(1.86E-01)	3.33E+00(4.59E-01)	3.00E+00(2.19E-03)	3.29E+00(1.72E-01)	8.88E+00(9.39E+00)	3.14E+00(1.30E-01)	4.17E+00(1.05E+00)	1.36E+01(1.84E+01)
