# Supplementary material for: Felis Catus Optimization (FCO): A novel nature‑inspired metaheuristic algorithm
Source: PLoS One. 2026 Apr 15;21(4):e0341325. doi: 10.1371/journal.pone.0341325 (PMC13082733; doi:10.1371/journal.pone.0341325)
Supplement: S1 Data — (ZIP) [file pone.0341325.s004.zip › FCO Codes/CEC2017/algorithms/CMAES.m]

function [BestSol, BestCost, Convergence] = CMAES(fobj, Ndim, lb, ub, MaxIt)
% ============================================================
%        CMA-ES: Covariance Matrix Adaptation Evolution Strategy
===========================

% ---- Strategy parameter settings ----
%lambda  = 4 + floor(3 * log(Ndim));             
lambda = 80;        % <<< fixed population size for parity

mu = floor(lambda / 2);    % offspring population size
%mu      = floor(lambda / 2);                     % parent number
weights = log(mu + 0.5) - log(1:mu)';            % recombination weights
weights = weights / sum(weights);
mueff   = sum(weights)^2 / sum(weights.^2);

% ---- Adaptation parameters ----
cc    = (4 + mueff / Ndim) / (Ndim + 4 + 2*mueff / Ndim);
cs    = (mueff + 2) / (Ndim + mueff + 5);
c1    = 2 / ((Ndim + 1.3)^2 + mueff);
cmu   = min(1 - c1, 2 * (mueff - 2 + 1/mueff) / ((Ndim + 2)^2 + mueff));
damps = 1 + 2*max(0, sqrt((mueff - 1)/(Ndim + 1)) - 1) + cs;

% ---- Initialize strategy parameters ----
sigma  = 0.3 * (ub(1) - lb(1));                  % step-size
xmean  = lb + rand(1, Ndim).*(ub - lb);          % initial mean
pc     = zeros(1, Ndim);
ps     = zeros(1, Ndim);
B      = eye(Ndim);
D      = ones(Ndim,1);
C      = B * diag(D.^2) * B';
eigeneval = 0;
chiN   = sqrt(Ndim)*(1 - 1/(4*Ndim) + 1/(21*Ndim^2));

Convergence = zeros(MaxIt,1);
BestCost = inf; 
BestSol  = xmean;

% ===================  Main Loop  ============================
for counteval = 1:MaxIt

    % --- Generate new population (offspring) ---
    arz = randn(Ndim, lambda);
    ary = B * (D .* arz);
    arx = repmat(xmean',1,lambda) + sigma * ary;
    arx = arx';                                  % each row = one individual
    arx = max(min(arx, ub), lb);                 % apply bounds

    % --- Evaluate fitness (row-wise, safe for all dims) ---
    arfitness = zeros(lambda,1);
    for k = 1:lambda
        arfitness(k) = fobj(arx(k,:));           % correct evaluation
    end

    % --- Sort fitness values ---
    [arfitness, arindex] = sort(arfitness);
    xold  = xmean;
    xmean = weights' * arx(arindex(1:mu), :);

    % --- Cumulation: update evolution paths ---
    ps = (1 - cs)*ps + sqrt(cs*(2 - cs)*mueff) * ...
         (B * (xmean - xold)' / sigma / D)';
    hsig = norm(ps) / sqrt(1 - (1 - cs)^(2*counteval)) / chiN < ...
           (1.4 + 2 / (Ndim + 1));
    pc = (1 - cc)*pc + hsig*sqrt(cc*(2 - cc)*mueff)*(xmean - xold)/sigma;

    % --- Adapt covariance matrix C ---
    artmp = (arx(arindex(1:mu), :) - xold) / sigma;
    C = (1 - c1 - cmu)*C ...
        + c1*(pc' * pc + (1 - hsig)*cc*(2 - cc)*C) ...
        + cmu * artmp' * diag(weights) * artmp;

    % --- Adapt step size sigma ---
    sigma = sigma * exp((cs/damps)*(norm(ps)/chiN - 1));

    % --- Decomposition of C ---
    if counteval - eigeneval > lambda / (c1 + cmu) / Ndim / 10
        eigeneval = counteval;
        [B,D] = eig((C + C')/2);
        D = sqrt(diag(abs(D)));
    end

    % --- Record the best ---
    BestCost = arfitness(1);
    BestSol  = arx(arindex(1),:);
    Convergence(counteval) = BestCost;

    % ---- Early stop ----
    if BestCost < 1e-30
        Convergence = Convergence(1:counteval);
        break;
    end
end
end
