# Supplementary material for: Felis Catus Optimization (FCO): A novel nature‑inspired metaheuristic algorithm
Source: PLoS One. 2026 Apr 15;21(4):e0341325. doi: 10.1371/journal.pone.0341325 (PMC13082733; doi:10.1371/journal.pone.0341325)
Supplement: S1 Data — (ZIP) [file pone.0341325.s004.zip › FCO Codes/CEC2017/algorithms/COA.m]

% ----------------------------------------------------------
% Standard implementation of COA (Coyote Optimization Algorithm)

% ----------------------------------------------------------

function [BestSol, BestCost, Convergence] = COA_Standard(fobj, dim, lb, ub, MaxIt)

    % Parameters (standard values)
    Npacks = 5;            % number of packs
    Nc = 16;               % coyotes per pack (�80 total population)
    Npop = Npacks * Nc;
    
    % Initialization
    V = rand(Npop, dim) .* (ub - lb) + lb;
    for i = 1:Npop
        Fit(i) = fobj(V(i,:));
    end
    Age = zeros(Npop,1);

    [BestCost, idx] = min(Fit);
    BestSol = V(idx,:);
    Convergence = zeros(MaxIt,1);

    % Main Loop
    for it = 1:MaxIt
        
        % For each pack
        for p = 1:Npacks
            % index of coyotes in pack p
            pack_idx = (p-1)*Nc + 1 : p*Nc;
            Xpack = V(pack_idx,:);
            Fpack = Fit(pack_idx);
            Age_pack = Age(pack_idx);
            
            % Calculate pack coefficients
            [~, alphaIdx] = min(Fpack);
            Alpha = Xpack(alphaIdx,:);
            MeanPack = mean(Xpack);
            
            % Social tendency vector (cultural influence)
            tend = mean(Xpack) - Alpha;
            
            % Random number of interactions
            n_interact = max(2, randi([2 Nc]));
            
            for j = 1:Nc
                % Choose two random coyotes except itself
                S = randperm(Nc, n_interact);
                S(S==j)=[];
                randCoy = S(randi(length(S)));
                
                r1 = randn(1, dim);
                r2 = rand(1, dim);
                
                % Social behaviour update (Eq. 8�9 of original paper)
                newV = Xpack(j,:) + r1.*(Alpha - abs(Xpack(randCoy,:) - MeanPack)) ...
                                 + r2.*tend;
                             
                % Bound control
                newV = min(max(newV, lb), ub);
                
                fnew = fobj(newV);
                
                if fnew < Fpack(j)
                    Xpack(j,:) = newV;
                    Fpack(j) = fnew;
                end
                
                % Age update
                Age_pack(j) = Age_pack(j) + 1;
            end
            
            % Reproduction (birth of a pup)
            parents = randperm(Nc,2);
            pup = (Xpack(parents(1),:) + Xpack(parents(2),:))/2 ...
                  + 0.1*randn(1,dim);
            pup = min(max(pup, lb), ub);
            fpup = fobj(pup);
            
            % If pup better than worst ? replaces it
            [worstFit, worstIdx] = max(Fpack);
            if fpup < worstFit
                Xpack(worstIdx,:) = pup;
                Fpack(worstIdx) = fpup;
                Age_pack(worstIdx) = 0; % newborn age
            end
            
            % Update global population
            V(pack_idx,:) = Xpack;
            Fit(pack_idx) = Fpack;
            Age(pack_idx) = Age_pack;
        end
        
        % Global best update
        [curBest, idx] = min(Fit);
        if curBest < BestCost
            BestCost = curBest;
            BestSol = V(idx,:);
        end
        
        Convergence(it) = BestCost;
    end
end
