# Supplementary material for: Felis Catus Optimization (FCO): A novel nature‑inspired metaheuristic algorithm
Source: PLoS One. 2026 Apr 15;21(4):e0341325. doi: 10.1371/journal.pone.0341325 (PMC13082733; doi:10.1371/journal.pone.0341325)
Supplement: S1 Data — (ZIP) [file pone.0341325.s004.zip › FCO Codes/CEC2017/algorithms/FCO.m]

%% ===============================================================
%  Felis Catus Optimization Algorithm 

%  ===============================================================

function [BestSol,BestCost,Conv,Div,Runtime]=FCO_v8(fhd,dim,lb,ub,MaxIt)

tic;
%% Initialization
PopSize=80;
X=lb+rand(PopSize,dim).*(ub-lb);
Cost=arrayfun(@(r) fhd(X(r,:)),1:PopSize)';
[Cost,idx]=sort(Cost);  X=X(idx,:);
BestSol=X(1,:); BestCost=Cost(1);

male_ratio=0.8; nf=round(PopSize*(1-male_ratio)); nm=PopSize-nf;
maxAge=8; Age=zeros(PopSize,1);
R=0.05*(ub-lb);                     
alpha0=0.9; alpha_min=0.001;
beta_RS=0.15; lambda_FS=0.3;
p_mate=0.25; p_burst=0.6; noise_thr=0.002;
Conv=zeros(MaxIt,1); Div=zeros(MaxIt,1);

for t=1:MaxIt
    alpha=alpha0-(alpha0-alpha_min)*(t/MaxIt);
    Div(t)=mean(std(X));

    if mod(t,round(MaxIt/12))==0
        male_ratio=male_ratio*0.95;
        nf=round(PopSize*(1-male_ratio)); nm=PopSize-nf;
    end
    males=1:nm; females=nm+1:PopSize;
    
    %% ---------------- Males ----------------
    for i=males
        if rand<0.5
            d=pdist2(X(i,:),X(males,:));
            [~,I]=sort(d); I=I(2:min(6,length(I)));
            target=X(males(I(randi(length(I)))),:);
            dvec=target-X(i,:);
        else
            dvec=BestSol-X(i,:);
        end
        
        % Asynchronous Move?Triplet: Fixed line below
        for trip=1:3
            stepfactor = (0.5 + 0.5*rand);
            Xcand = X(i,:) + alpha*stepfactor.*(2*rand(1,dim)-1).*dvec;
            if rand<0.3
                Xcand = Xcand + (rand(1,dim)-0.5).*R;
            end
            Xcand = min(max(Xcand,lb),ub);
            Cnew = fhd(Xcand);
            if Cnew < Cost(i)
                X(i,:) = Xcand; Cost(i)=Cnew; Age(i)=0;
            end
        end
        Age(i)=Age(i)+1;

        % Dynamic Territory Scaling
        if Age(i)==0
            R = R*(1+beta_RS);
        else
            R = R*(1-beta_RS/2);
        end
    end

    %% ---------------- Females ----------------
    for i=females
        d=pdist2(X(i,:),X(females,:));
        [~,I]=sort(d);
        k=min(5,length(I));
        near=females(I(2:k));
        if isempty(near), continue; end
        
        [~,bidx]=min(Cost(near));
        bestF=X(near(bidx),:);
        Xcand=X(i,:)+lambda_FS*rand*(bestF-X(i,:));
        Xcand=Xcand+0.05*(ub-lb).*randn(1,dim);
        Xcand=min(max(Xcand,lb),ub);
        Cnew=fhd(Xcand);
        if Cnew<Cost(i)
            X(i,:)=Xcand; Cost(i)=Cnew; Age(i)=0;
        else
            Age(i)=Age(i)+1;
        end

        if rand<0.1
            j=near(randi(length(near)));
            if Cost(j)>Cost(i)
                tmp=X(j,:); X(j,:)=X(i,:); X(i,:)=tmp;
            end
        end
        
        % Mating & Litter burst
        if rand<p_mate
            Dm=pdist2(X(i,:),X(males,:));
            [~,im]=min(Dm);
            if Dm(im)<mean(R)
                nb=floor(2+rand*2);
                for k=1:nb
                    eta=rand;
                    kitten=X(males(im),:)+eta*(X(i,:)-X(males(im),:));
                    if rand<p_burst
                        if rand<0.5
                            kitten=lb+rand(1,dim).*(ub-lb);
                        else
                            kitten=X(males(im),:)+(0.2*randn(1,dim)).*(ub-lb);
                        end
                    end
                    kitten=min(max(kitten,lb),ub);
                    Ckit=fhd(kitten);
                    [~,widx]=max(Cost);
                    if Ckit<Cost(widx)
                        X(widx,:)=kitten; Cost(widx)=Ckit; Age(widx)=0;
                    end
                end
            end
        end
    end

    % Environmental Noise
    if Div(t)<noise_thr
        noise=(rand(PopSize,dim)-0.5).*(ub-lb)*0.02;
        X=max(min(X+noise,ub),lb);
        Cost=arrayfun(@(r) fhd(X(r,:)),1:PopSize)';
    end

    [Cost,idx]=sort(Cost); X=X(idx,:); Age=Age(idx);
    if Cost(1)<BestCost, BestCost=Cost(1); BestSol=X(1,:); end
    Conv(t)=BestCost;

    I=find(Age>maxAge);
    for j=I'
        X(j,:)=lb+rand(1,dim).*(ub-lb);
        Cost(j)=fhd(X(j,:)); Age(j)=0;
    end
end

Runtime=toc;
end
