# Supplementary material for: Felis Catus Optimization (FCO): A novel nature‑inspired metaheuristic algorithm
Source: PLoS One. 2026 Apr 15;21(4):e0341325. doi: 10.1371/journal.pone.0341325 (PMC13082733; doi:10.1371/journal.pone.0341325)
Supplement: S1 Data — (ZIP) [file pone.0341325.s004.zip › FCO Codes/CEC2017/algorithms/GWO.m]

% Grey Wolf Optimizer (Standardized)
function [BestSol, BestCost, Convergence] = GWO(fobj, dim, lb, ub, MaxIt)

% ============================================================

N = 80;  % population size

% --- Initialization ---
X = lb + rand(N, dim) .* (ub - lb);

% --- Evaluate fitness for all wolves ---
Fit = zeros(N,1);
for i = 1:N
    Fit(i) = fobj(X(i,:));       % ? evaluate each agent as a row vector
end

[AlphaScore, idx] = min(Fit);
Alpha = X(idx,:);
Beta  = Alpha;  BetaScore  = inf;
Delta = Alpha;  DeltaScore = inf;

Convergence = zeros(MaxIt,1);

% --- Main loop ---
for t = 1:MaxIt
    a = 2 - 2 * t / MaxIt;  % decreasing linearly from 2 to 0

    % === Update positions ===
    for i = 1:N
        for j = 1:dim
            r1 = rand; r2 = rand;
            A1 = 2 * a * r1 - a;  C1 = 2 * r2;
            D_alpha = abs(C1 * Alpha(j) - X(i,j));
            X1 = Alpha(j) - A1 * D_alpha;

            r1 = rand; r2 = rand;
            A2 = 2 * a * r1 - a;  C2 = 2 * r2;
            D_beta = abs(C2 * Beta(j) - X(i,j));
            X2 = Beta(j) - A2 * D_beta;

            r1 = rand; r2 = rand;
            A3 = 2 * a * r1 - a;  C3 = 2 * r2;
            D_delta = abs(C3 * Delta(j) - X(i,j));
            X3 = Delta(j) - A3 * D_delta;

            X(i,j) = (X1 + X2 + X3) / 3;
        end
    end

    % --- Boundary control ---
    X = max(min(X, ub), lb);

    % --- Recalculate fitness ---
    for i = 1:N
        score = fobj(X(i,:));
        if score < AlphaScore
            AlphaScore = score;  Alpha = X(i,:);
        elseif score < BetaScore
            BetaScore = score;   Beta = X(i,:);
        elseif score < DeltaScore
            DeltaScore = score;  Delta = X(i,:);
        end
    end

    Convergence(t) = AlphaScore;  % ? scalar guaranteed
end

BestSol  = Alpha;
BestCost = AlphaScore;
end
