# Supplementary material for: Felis Catus Optimization (FCO): A novel nature‑inspired metaheuristic algorithm
Source: PLoS One. 2026 Apr 15;21(4):e0341325. doi: 10.1371/journal.pone.0341325 (PMC13082733; doi:10.1371/journal.pone.0341325)
Supplement: S1 Data — (ZIP) [file pone.0341325.s004.zip › FCO Codes/CEC2017/algorithms/L_SHADE.m]

function [BestSol, BestCost, Conv] = L_SHADE(CostFunc, dim, lb, ub, MaxIt)
% ================================================================
% L-SHADE: Linear Population Size Reduction SHADE
================================

% --- Fixed parameters ---
Ninit = 80;  % initial population
Nmin  = 4;    % minimum population
H     = 10;   % history length

% --- Memory initialization ---
MF  = 0.5 * ones(H,1);
MCR = 0.5 * ones(H,1);
k   = 1;
N   = Ninit;

% --- Initialization ---
POP = lb + rand(N, dim) .* (ub - lb);
FIT = zeros(N,1);
for i = 1:N
    FIT(i) = CostFunc(POP(i,:));
end

[BestCost, idx] = min(FIT);
BestSol = POP(idx,:);
Conv = zeros(MaxIt,1);

% --- Main loop ---
for t = 1:MaxIt
    m  = ceil(H * rand);
    F  = abs(normrnd(MF(m),0.1,[N,1]));  F(F>1)=1;
    CR = normrnd(MCR(m),0.1,[N,1]);      CR = min(max(CR,0),1);

    S_F = []; S_CR = [];

    for i = 1:N
        pbest = POP(randi(max(2, ceil(0.2*N))), :);
        r1 = i;  while r1 == i,  r1 = randi(N); end
        r2 = i;  while r2 == i || r2 == r1,  r2 = randi(N); end

        V = POP(i,:) + F(i) .* (pbest - POP(i,:) + POP(r1,:) - POP(r2,:));
        U = POP(i,:);
        jrand = randi(dim);
        for j = 1:dim
            if rand <= CR(i) || j == jrand
                U(j) = V(j);
            end
        end

        U = max(min(U, ub), lb);
        fu = CostFunc(U);

        % --- Selection ---
        if fu < FIT(i)
            S_F(end+1)  = F(i);
            S_CR(end+1) = CR(i);
            POP(i,:) = U;
            FIT(i)   = fu;
        end
    end

    % --- Memory update ---
    if ~isempty(S_F)
        MF(k)  = 0.9 * MF(k)  + 0.1 * mean(S_F);
        MCR(k) = 0.9 * MCR(k) + 0.1 * mean(S_CR);
        k = mod(k, H) + 1;
    end

    % --- Store best ---
    [BestCost, idx] = min(FIT(:));  % <== ? ????? ?????? ??????
    BestSol = POP(idx,:);
    Conv(t) = BestCost;             % <== ???? ??? ???

    % --- Linear population size reduction ---
    Nnew = max(round(Ninit - ((Ninit - Nmin) / MaxIt) * t), Nmin);
    N = Nnew;
    POP = POP(1:N,:);
    FIT = FIT(1:N);
end
end
