# Supplementary material for: Felis Catus Optimization (FCO): A novel nature‑inspired metaheuristic algorithm
Source: PLoS One. 2026 Apr 15;21(4):e0341325. doi: 10.1371/journal.pone.0341325 (PMC13082733; doi:10.1371/journal.pone.0341325)
Supplement: S1 Data — (ZIP) [file pone.0341325.s004.zip › FCO Codes/CEC2017/algorithms/QIO.m]

% Quantum�Invasive Optimization (QIO)

function [BestSol, BestCost, Convergence] = QIO1(fobj, dim, lb, ub, MaxIt)

    if numel(lb) == 1
        lb = lb * ones(1, dim);
        ub = ub * ones(1, dim);
    end

    N = 80;
    X = rand(N, dim).*(ub - lb) + lb;
    fit = zeros(N,1);
    for i = 1:N
        fval = fobj(X(i,:));
        if numel(fval) > 1, fval = mean(fval(:)); end
        fit(i) = fval;
    end

    [BestCost, idx] = min(fit);
    BestSol = X(idx,:);
    Convergence = zeros(MaxIt,1);

    beta = 0.5; 
    alpha = 1.5; 
    q_rate = 0.7;

    for it = 1:MaxIt
        meanPos = mean(X);

        for i = 1:N
            Q = rand(1, dim) < q_rate;   % quantum vs invasive decision
            quantum_disp = beta * abs(randn(1, dim)) .* (X(i,:) - meanPos);
            inv_disp     = alpha * rand(1, dim) .* (BestSol - X(i,:));

            newPos = X(i,:);
            newPos(~Q) = X(i,~Q) + inv_disp(~Q);
            newPos(Q)  = X(i,Q)  + quantum_disp(Q);
            newPos = max(min(newPos, ub), lb);

            fnew = fobj(newPos);
            if numel(fnew) > 1, fnew = mean(fnew(:)); end

            if fnew < fit(i)
                X(i,:) = newPos;
                fit(i) = fnew;
            end
        end

        [BestCostTmp, idx] = min(fit);
        if BestCostTmp < BestCost
            BestCost = BestCostTmp;
            BestSol  = X(idx,:);
        end

        % --- ensure scalar ---
        if numel(BestCost) > 1
            BestCost = mean(BestCost(:));
        end

        Convergence(it) = BestCost;
    end
end
