# Supplementary material for: Felis Catus Optimization (FCO): A novel nature‑inspired metaheuristic algorithm
Source: PLoS One. 2026 Apr 15;21(4):e0341325. doi: 10.1371/journal.pone.0341325 (PMC13082733; doi:10.1371/journal.pone.0341325)
Supplement: S1 Data — (ZIP) [file pone.0341325.s004.zip › FCO Codes/CEC2017/algorithms/SSA.m]

function [BestSol, BestCost, Convergence] = SSA1(fobj, dim, lb, ub, MaxIt)

    % ----Salp?Swarm?Algorithm?(SSA)-
    if numel(lb)==1
        lb = lb * ones(1, dim);
        ub = ub * ones(1, dim);
    end

    N   = 80;                          % Population size
    X   = rand(N, dim).*(ub - lb) + lb;
    fit = inf(N,1);
    for i = 1:N, fit(i) = fobj(X(i,:)); end

    [BestCost, idx] = min(fit);
    BestSol = X(idx,:);
    Convergence = zeros(MaxIt,1);

    % ================= Main Loop =================
    for it = 1:MaxIt
        c1 = 2 * exp(-(4*it/MaxIt)^2);           % decreasing parameter
        [~, idx] = min(fit);
        Food = X(idx,:);

        for i = 1:N
            if i <= N/2                            % Leaders update
                for j = 1:dim
                    c2 = rand; c3 = rand;
                    if c3 >= 0.5
                        X(i,j) = Food(j) + c1*((ub(j)-lb(j))*c2 + lb(j));
                    else
                        X(i,j) = Food(j) - c1*((ub(j)-lb(j))*c2 + lb(j));
                    end
                end
            else                                   % Followers update
                X(i,:) = (X(i,:) + X(i-1,:)) / 2;
            end
        end

        % ---- Bound control ----
        X = max(min(X, ub), lb);

        % ---- Fitness evaluation ----
        for i = 1:N
            fnew = fobj(X(i,:));
            if fnew < fit(i)
                fit(i) = fnew;
            end
        end

        [m, idx] = min(fit);
        if m < BestCost
            BestCost = m;
            BestSol = X(idx,:);
        end

        Convergence(it) = BestCost;
    end
end
